# Supplementary material for: Crystal structure of non-centrosymmetric bis­(4-meth­oxy­benzyl­ammonium) tetra­chlorido­zincate
Source: Acta Crystallogr E Crystallogr Commun. 2016 Jun 24;72(Pt 7):1050–3. doi: 10.1107/S2056989016010069 (PMC4992936; doi:10.1107/S2056989016010069)
Supplement: Supplementary file 1 [file e-72-01050-sup1.cif]

##############################################################################
#                                                                            #
# This CIF contains the data in a paper accepted for publication in          #
# Acta Crystallographica Section E. It conforms to the requirements of       #
# Notes for Authors for Acta Crystallographica Section E, and has been       #
# peer reviewed under the auspices of the IUCr Commission on Journals.       #
#                                                                            #
# Full details of the Crystallographic Information File format               #
# are given in the paper "The Crystallographic Information File (CIF):       #
# a New Standard Archive File for Crystallography" by S. R. Hall, F. H.      #
# Allen and I. D. Brown [Acta Cryst. (1991), A47, 655-685].                  #
#                                                                            #
# The current version of the core CIF dictionary is obtainable from          #
# ftp://ftp.iucr.org/pub/cif_core.dic.                                       #
#                                                                            #
# Software is freely available for graphical display of the structure(s)     #
# in this CIF. For information consult the CIF software page                 #
# http://www.iucr.org/resources/cif/software.                                #
#                                                                            #
# This file may be used for bona fide research purposes within the           #
# scientific community so long as proper attribution is given to the journal # 
# article from which it was obtained.                                        #
#                                                                            #
##############################################################################
data_I
_database_code_depnum_ccdc_archive 'CCDC 1486826'
_audit_creation_method     'SHELXL-2014/7'
_journal_date_recd_electronic     2016-06-13
_journal_date_accepted     2016-06-21
_journal_name_full     'Acta Crystallographica, Section E'
_journal_year     2016
_journal_volume     72
_journal_issue      7
_journal_page_first     1050
_journal_page_last     1053
_journal_paper_category     GM
_journal_paper_doi     10.1107/S2056989016010069
_journal_coeditor_code     WM5302
_publ_contact_author_name
;
Calestani, Gianluca
;
_publ_contact_author_address
;
Dipartimento di Chimica
Universit\'a di Parma
Parco Area delle Scienze 17A
I-43124 Parma
Italy
;
_publ_contact_author_email     'gianluca.calestani@unipr.it'
_publ_contact_author_fax     390521905556
_publ_contact_author_phone     390521905448
_publ_section_title
;
Crystal structure of non-centrosymmetric bis(4-methoxybenzylammonium)
tetrachloridozincate
;
_publ_section_title_footnote     .
loop_
    _publ_author_name
    _publ_author_footnote
    _publ_author_address
    'Mahbouli Rhouma, Najla' .
;
Laboratoire des Sciences des Mat\'eriaux et d'Environnement
Facult\'e des Sciences
Universit\'e de Sfax
BP 1171, Route de Soukra
3018 Sfax
Tunisia
;
    'Rayes, Ali' .
;
Unit\'e de Recherche
Catalyse et Mat\'eriaux pour l'Environnement et les Proc\'ed\'es
URCMEP, (UR11ES85),
Facult\'e des Sciences de Gab\`es
Campus Universitaire, 6072 Gab\`es
Tunisia
;
    'Mezzadri, Francesco' .
;
Dipartimento di Chimica
Universit\'a di Parma
Parco Area delle Scienze 17A
I-43124 Parma
Italy
;
    'Calestani, Gianluca' .
;
Dipartimento di Chimica
Universit\'a di Parma
Parco Area delle Scienze 17A
I-43124 Parma
Italy
;
    'Loukil, Mohamed' .
;
Laboratoire des Sciences des Mat\'eriaux et d'Environnement
Facult\'e des Sciences
Universit\'e de Sfax
BP 1171, Route de Soukra
3018 Sfax
Tunisia
;
_publ_section_synopsis
;
The crystal structure of the new non-centrosymmetric organic--inorganic hybrid
salt (C~8~H~12~NO)~2~[ZnCl~4~], consists of 4-methoxybenzylammonium cations
sandwiched between tetrachloridozincate anionic layers running parallel to the
<i>ac</i> plane.
;
_chemical_name_systematic
;
Bis(4-methoxybenzylammonium) tetrachloridozincate
;
_chemical_name_common     ?
_chemical_formula_moiety     '2(C8 H12 N O +), Cl4 Zn 2-'
_chemical_formula_sum     'C16 H24 Cl4 N2 O2 Zn'
_chemical_formula_iupac     '(C8 H12 N O)2 [Zn Cl4]'
_chemical_formula_weight     483.54
_chemical_melting_point     ?
_shelx_space_group_comment
;
The symmetry employed for this shelxl refinement is uniquely defined
by the following loop, which should always be used as a source of
symmetry information in preference to the above space-group names.
They are only intended as comments.
;
_space_group_crystal_system     monoclinic
_space_group_name_H-M_alt     'P 21'
_space_group_name_Hall     'P 2yb'
loop_
    _space_group_symop_operation_xyz
    'x, y, z'
    '-x, y+1/2, -z'
_cell_length_a     10.6849(10)
_cell_length_b     7.4540(7)
_cell_length_c     13.3961(12)
_cell_angle_alpha     90
_cell_angle_beta     93.482(2)
_cell_angle_gamma     90
_cell_volume     1064.97(17)
_cell_formula_units_Z     2
_cell_measurement_reflns_used     196
_cell_measurement_theta_min     7.30
_cell_measurement_theta_max     17.52
_cell_measurement_temperature     294(2)
_exptl_crystal_description     prism
_exptl_crystal_colour     colourless
_exptl_crystal_size_max     0.310
_exptl_crystal_size_mid     0.290
_exptl_crystal_size_min     0.110
_exptl_crystal_density_diffrn     1.508
_exptl_crystal_density_meas     ?
_exptl_crystal_density_method     ?
_exptl_crystal_F_000     496
_exptl_absorpt_coefficient_mu     1.667
_exptl_absorpt_correction_type     multi-scan
_exptl_absorpt_process_details
;
(<i>SADABS</i>; Bruker, 2008)
;
_shelx_estimated_absorpt_T_min     0.626
_shelx_estimated_absorpt_T_max     0.838
_exptl_absorpt_correction_T_min     0.604
_exptl_absorpt_correction_T_max     0.827
_diffrn_ambient_temperature     294(2)
_diffrn_radiation_type     MoK\a
_diffrn_radiation_wavelength     0.71073
_diffrn_measurement_device_type     'Bruker SMART CCD'
_diffrn_measurement_method     '\w scan'
_diffrn_detector_area_resol_mean     ?
_diffrn_reflns_number     2132
_diffrn_reflns_av_R_equivalents     ?
_diffrn_reflns_theta_min     1.523
_diffrn_reflns_theta_max     25.496
_diffrn_reflns_theta_full     25.242
_diffrn_measured_fraction_theta_max     1.000
_diffrn_measured_fraction_theta_full     1.000
_diffrn_reflns_limit_h_min     -12
_diffrn_reflns_limit_h_max     12
_diffrn_reflns_limit_k_min     0
_diffrn_reflns_limit_k_max     9
_diffrn_reflns_limit_l_min     0
_diffrn_reflns_limit_l_max     16
_refine_special_details
;
 Refined as a 2-component twin.
;
_reflns_number_total     2132
_reflns_number_gt     1932
_reflns_threshold_expression     'I > 2\s(I)'
_refine_ls_structure_factor_coef     Fsqd
_refine_ls_matrix_type     full
_refine_ls_R_factor_all     0.0487
_refine_ls_R_factor_gt     0.0426
_refine_ls_wR_factor_gt     0.1033
_refine_ls_wR_factor_ref     0.1075
_refine_ls_goodness_of_fit_ref     1.075
_refine_ls_restrained_S_all     1.069
_refine_ls_number_reflns     2132
_refine_ls_number_parameters     239
_refine_ls_number_restraints     29
_refine_ls_hydrogen_treatment     constr
_refine_ls_weighting_scheme     calc
_refine_ls_weighting_details
              'w=1/[\s^2^(Fo^2^)+(0.0576P)^2^+0.2617P] where P=(Fo^2^+2Fc^2^)/3'
_atom_sites_solution_hydrogens     geom
_atom_sites_solution_primary     ?
_atom_sites_solution_secondary     ?
_refine_ls_shift/su_max     0.000
_refine_ls_shift/su_mean     0.000
_refine_diff_density_max     0.417
_refine_diff_density_min     -0.440
_refine_ls_extinction_method     none
_refine_ls_extinction_coef     .
_refine_ls_abs_structure_details
;
No quotients, so Flack parameter determined by classical intensity fit
;
_refine_ls_abs_structure_Flack     0.09(2)
loop_
    _atom_type_symbol
    _atom_type_description
    _atom_type_scat_dispersion_real
    _atom_type_scat_dispersion_imag
    _atom_type_scat_source
    'C' 'C' 0.0033 0.0016
                         'International Tables Vol C Tables 4.2.6.8 and 6.1.1.4'
    'H' 'H' 0.0000 0.0000
                         'International Tables Vol C Tables 4.2.6.8 and 6.1.1.4'
    'Cl' 'Cl' 0.1484 0.1585
                         'International Tables Vol C Tables 4.2.6.8 and 6.1.1.4'
    'N' 'N' 0.0061 0.0033
                         'International Tables Vol C Tables 4.2.6.8 and 6.1.1.4'
    'O' 'O' 0.0106 0.0060
                         'International Tables Vol C Tables 4.2.6.8 and 6.1.1.4'
    'Zn' 'Zn' 0.2839 1.4301
                         'International Tables Vol C Tables 4.2.6.8 and 6.1.1.4'
_computing_data_collection
;
APEX2 (Bruker, 2008)
;
_computing_cell_refinement
;
SAINT (Bruker, 2008)
;
_computing_data_reduction
;
SAINT (Bruker, 2008)
;
_computing_structure_solution
;
SHELXT (Sheldrick, 2015<i>a</i>)
;
_computing_structure_refinement
;
SHELXL2014 (Sheldrick, 2015<i>b</i>)
;
_computing_molecular_graphics
;
ORTEP-3 (Farrugia, 2012), <i>VESTA</i> (Momma & Izumi, 2011) and
SCHAKAL (Keller, 1999)
;
_computing_publication_material
;
SHELXL2014 (Sheldrick, 2015<i>b</i>)
;
loop_
    _atom_site_type_symbol
    _atom_site_label
    _atom_site_fract_x
    _atom_site_fract_y
    _atom_site_fract_z
    _atom_site_U_iso_or_equiv
    _atom_site_adp_type
    _atom_site_calc_flag
    _atom_site_occupancy
    _atom_site_disorder_assembly
    _atom_site_disorder_group
    Zn Zn1 0.23731(7) 0.06114(12) -0.04066(6) 0.0413(2) Uani d 1 . .
    Cl Cl1 0.35118(19) -0.1525(3) -0.11156(13) 0.0464(5) Uani d 1 . .
    Cl Cl2 0.3173(2) 0.3349(3) -0.08077(16) 0.0515(5) Uani d 1 . .
    Cl Cl3 0.2564(2) 0.0169(3) 0.12644(14) 0.0541(5) Uani d 1 . .
    Cl Cl4 0.03137(18) 0.0515(5) -0.09460(17) 0.0714(7) Uani d 1 . .
    O O1 0.2318(5) 0.1370(9) 0.5695(4) 0.0585(16) Uani d 1 . .
    O O2 0.3732(5) 0.6144(8) 0.5857(4) 0.0541(15) Uani d 1 . .
    N N1A -0.039(2) -0.010(3) 0.1458(15) 0.060(4) Uani d 0.52(2) A 1
    H H1A1 0.0398 0.0184 0.1345 0.090 Uiso calc 0.52(2) A 1
    H H1A2 -0.0863 -0.0023 0.0889 0.090 Uiso calc 0.52(2) A 1
    H H1A3 -0.0418 -0.1214 0.1693 0.090 Uiso calc 0.52(2) A 1
    C C8A -0.087(2) 0.115(3) 0.2197(13) 0.051(4) Uani d 0.52(2) A 1
    H H8A1 -0.1741 0.0889 0.2288 0.062 Uiso calc 0.52(2) A 1
    H H8A2 -0.0816 0.2370 0.1945 0.062 Uiso calc 0.52(2) A 1
    N N1B -0.062(2) 0.077(4) 0.1398(13) 0.060(4) Uani d 0.48(2) A 2
    H H1B1 -0.0269 0.1835 0.1303 0.090 Uiso calc 0.48(2) A 2
    H H1B2 -0.1227 0.0581 0.0926 0.090 Uiso calc 0.48(2) A 2
    H H1B3 -0.0039 -0.0084 0.1365 0.090 Uiso calc 0.48(2) A 2
    C C8B -0.1142(17) 0.073(4) 0.2386(12) 0.051(4) Uani d 0.48(2) A 2
    H H8B1 -0.1541 -0.0422 0.2483 0.062 Uiso calc 0.48(2) A 2
    H H8B2 -0.1775 0.1656 0.2421 0.062 Uiso calc 0.48(2) A 2
    N N2 0.4066(6) 0.6363(10) 0.1058(5) 0.0491(16) Uani d 1 . .
    H H1N 0.4869 0.6150 0.1236 0.074 Uiso calc 1 . .
    H H2N 0.3897 0.7516 0.1158 0.074 Uiso calc 1 . .
    H H3N 0.3916 0.6099 0.0414 0.074 Uiso calc 1 . .
    C C1 0.1468(6) 0.1175(9) 0.4901(5) 0.0369(16) Uani d 1 . .
    C C2 0.1783(7) 0.2035(10) 0.4051(5) 0.0424(18) Uani d 1 . .
    H H2 0.2535 0.2663 0.4048 0.051 Uiso calc 1 . .
    C C3 0.0987(8) 0.1978(11) 0.3188(6) 0.0456(18) Uani d 1 . .
    H H3 0.1199 0.2572 0.2612 0.055 Uiso calc 1 . .
    C C4 -0.0124(7) 0.1024(10) 0.3201(5) 0.0409(18) Uani d 1 . .
    C C5 -0.0412(7) 0.0166(11) 0.4056(6) 0.049(2) Uani d 1 . .
    H H5 -0.1157 -0.0477 0.4061 0.059 Uiso calc 1 . .
    C C6 0.0374(7) 0.0223(10) 0.4917(6) 0.047(2) Uani d 1 . .
    H H6 0.0162 -0.0372 0.5493 0.057 Uiso calc 1 . .
    C C7 0.2037(11) 0.0551(19) 0.6615(7) 0.085(3) Uani d 1 . .
    H H7A 0.1208 0.0892 0.6781 0.128 Uiso calc 1 . .
    H H7B 0.2634 0.0939 0.7135 0.128 Uiso calc 1 . .
    H H7C 0.2078 -0.0729 0.6549 0.128 Uiso calc 1 . .
    C C11 0.3734(7) 0.5951(10) 0.4849(5) 0.0393(16) Uani d 1 . .
    C C12 0.4613(7) 0.4999(11) 0.4364(6) 0.0423(18) Uani d 1 . .
    H H12 0.5296 0.4487 0.4721 0.051 Uiso calc 1 . .
    C C13 0.4466(7) 0.4808(12) 0.3325(6) 0.0450(19) Uani d 1 . .
    H H13 0.5050 0.4138 0.2997 0.054 Uiso calc 1 . .
    C C14 0.3470(6) 0.5594(13) 0.2768(5) 0.0440(16) Uani d 1 . .
    C C15 0.2628(7) 0.6580(10) 0.3274(6) 0.0472(18) Uani d 1 . .
    H H15 0.1967 0.7140 0.2912 0.057 Uiso calc 1 . .
    C C16 0.2727(8) 0.6769(10) 0.4303(6) 0.0468(18) Uani d 1 . .
    H H16 0.2134 0.7427 0.4629 0.056 Uiso calc 1 . .
    C C17 0.4625(10) 0.5122(14) 0.6466(6) 0.070(3) Uani d 1 . .
    H H17A 0.4541 0.3873 0.6299 0.105 Uiso calc 1 . .
    H H17B 0.4473 0.5292 0.7158 0.105 Uiso calc 1 . .
    H H17C 0.5458 0.5517 0.6346 0.105 Uiso calc 1 . .
    C C18 0.3266(7) 0.5243(12) 0.1665(6) 0.054(2) Uani d 1 . .
    H H18A 0.3437 0.3989 0.1535 0.065 Uiso calc 1 . .
    H H18B 0.2394 0.5470 0.1461 0.065 Uiso calc 1 . .
loop_
    _atom_site_aniso_label
    _atom_site_aniso_U_11
    _atom_site_aniso_U_22
    _atom_site_aniso_U_33
    _atom_site_aniso_U_12
    _atom_site_aniso_U_13
    _atom_site_aniso_U_23
    Zn1 0.0397(4) 0.0455(4) 0.0384(4) -0.0002(5) 0.0005(4) 0.0012(4)
    Cl1 0.0524(11) 0.0456(9) 0.0416(9) 0.0014(9) 0.0070(9) -0.0042(9)
    Cl2 0.0516(11) 0.0415(10) 0.0607(11) 0.0008(10) -0.0015(10) 0.0091(9)
    Cl3 0.0695(12) 0.0560(13) 0.0369(9) 0.0119(11) 0.0042(10) 0.0018(8)
    Cl4 0.0364(9) 0.115(2) 0.0623(12) -0.0014(15) -0.0031(9) -0.0049(16)
    O1 0.056(3) 0.076(4) 0.042(3) 0.006(3) -0.014(3) 0.001(3)
    O2 0.063(3) 0.056(4) 0.044(3) 0.002(3) 0.007(3) -0.004(3)
    N1A 0.056(7) 0.077(12) 0.047(4) -0.011(9) -0.007(5) -0.003(8)
    C8A 0.047(6) 0.055(7) 0.052(6) 0.001(5) -0.002(5) 0.004(5)
    N1B 0.056(7) 0.077(12) 0.047(4) -0.011(9) -0.007(5) -0.003(8)
    C8B 0.047(6) 0.055(7) 0.052(6) 0.001(5) -0.002(5) 0.004(5)
    N2 0.051(4) 0.058(4) 0.038(3) 0.006(3) 0.006(3) 0.007(3)
    C1 0.033(4) 0.037(4) 0.041(4) 0.003(3) 0.004(3) -0.001(3)
    C2 0.037(4) 0.043(4) 0.048(4) -0.010(3) 0.010(3) -0.006(3)
    C3 0.058(5) 0.048(4) 0.031(4) -0.005(4) 0.008(3) -0.001(3)
    C4 0.041(4) 0.040(5) 0.041(4) 0.003(3) -0.004(3) -0.008(3)
    C5 0.034(4) 0.044(5) 0.069(5) -0.010(3) 0.005(4) -0.002(4)
    C6 0.052(5) 0.038(4) 0.053(4) 0.000(4) 0.014(4) 0.010(3)
    C7 0.105(8) 0.086(7) 0.062(5) 0.012(9) -0.016(6) 0.013(7)
    C11 0.044(4) 0.034(4) 0.041(4) -0.010(4) 0.007(3) -0.002(3)
    C12 0.036(4) 0.038(4) 0.052(5) 0.002(3) 0.004(4) 0.005(4)
    C13 0.038(4) 0.047(4) 0.052(5) 0.000(4) 0.016(4) 0.000(4)
    C14 0.043(4) 0.042(4) 0.048(4) -0.006(5) 0.010(3) 0.007(4)
    C15 0.042(4) 0.043(4) 0.057(4) 0.004(4) 0.007(4) 0.010(4)
    C16 0.051(4) 0.039(4) 0.052(4) 0.006(4) 0.015(4) -0.002(3)
    C17 0.093(7) 0.071(7) 0.045(5) 0.000(6) -0.004(5) 0.001(5)
    C18 0.048(4) 0.067(6) 0.047(4) -0.016(4) 0.002(4) -0.006(4)
_geom_special_details
;
 All esds (except the esd in the dihedral angle between two l.s. planes)
 are estimated using the full covariance matrix.  The cell esds are taken
 into account individually in the estimation of esds in distances, angles
 and torsion angles; correlations between esds in cell parameters are only
 used when they are defined by crystal symmetry.  An approximate (isotropic)
 treatment of cell esds is used for estimating esds involving l.s. planes.
;
loop_
    _geom_bond_atom_site_label_1
    _geom_bond_atom_site_label_2
    _geom_bond_site_symmetry_2
    _geom_bond_distance
    _geom_bond_publ_flag
    Zn1 Cl1 . 2.249(2) ?
    Zn1 Cl3 . 2.2595(19) ?
    Zn1 Cl4 . 2.275(2) ?
    Zn1 Cl2 . 2.289(2) ?
    O1 C1 . 1.363(8) ?
    O1 C7 . 1.424(11) ?
    O2 C11 . 1.359(9) ?
    O2 C17 . 1.435(11) ?
    N1A C8A . 1.473(10) ?
    N1A H1A1 . 0.8900 ?
    N1A H1A2 . 0.8900 ?
    N1A H1A3 . 0.8900 ?
    C8A C4 . 1.523(15) ?
    C8A H8A1 . 0.9700 ?
    C8A H8A2 . 0.9700 ?
    N1B C8B . 1.469(10) ?
    N1B H1B1 . 0.8900 ?
    N1B H1B2 . 0.8900 ?
    N1B H1B3 . 0.8900 ?
    C8B C4 . 1.510(15) ?
    C8B H8B1 . 0.9700 ?
    C8B H8B2 . 0.9700 ?
    N2 C18 . 1.474(10) ?
    N2 H1N . 0.8900 ?
    N2 H2N . 0.8900 ?
    N2 H3N . 0.8900 ?
    C1 C2 . 1.366(10) ?
    C1 C6 . 1.369(10) ?
    C2 C3 . 1.393(11) ?
    C2 H2 . 0.9300 ?
    C3 C4 . 1.385(11) ?
    C3 H3 . 0.9300 ?
    C4 C5 . 1.363(11) ?
    C5 C6 . 1.385(11) ?
    C5 H5 . 0.9300 ?
    C6 H6 . 0.9300 ?
    C7 H7A . 0.9600 ?
    C7 H7B . 0.9600 ?
    C7 H7C . 0.9600 ?
    C11 C12 . 1.371(11) ?
    C11 C16 . 1.403(11) ?
    C12 C13 . 1.398(11) ?
    C12 H12 . 0.9300 ?
    C13 C14 . 1.392(11) ?
    C13 H13 . 0.9300 ?
    C14 C15 . 1.372(11) ?
    C14 C18 . 1.504(10) ?
    C15 C16 . 1.384(11) ?
    C15 H15 . 0.9300 ?
    C16 H16 . 0.9300 ?
    C17 H17A . 0.9600 ?
    C17 H17B . 0.9600 ?
    C17 H17C . 0.9600 ?
    C18 H18A . 0.9700 ?
    C18 H18B . 0.9700 ?
loop_
    _geom_angle_atom_site_label_1
    _geom_angle_atom_site_label_2
    _geom_angle_atom_site_label_3
    _geom_angle_site_symmetry_1
    _geom_angle_site_symmetry_3
    _geom_angle
    _geom_angle_publ_flag
    Cl1 Zn1 Cl3 . . 107.25(8) ?
    Cl1 Zn1 Cl4 . . 112.41(10) ?
    Cl3 Zn1 Cl4 . . 109.72(9) ?
    Cl1 Zn1 Cl2 . . 108.22(8) ?
    Cl3 Zn1 Cl2 . . 110.50(9) ?
    Cl4 Zn1 Cl2 . . 108.73(11) ?
    C1 O1 C7 . . 117.6(7) ?
    C11 O2 C17 . . 117.9(6) ?
    C8A N1A H1A1 . . 109.5 ?
    C8A N1A H1A2 . . 109.5 ?
    H1A1 N1A H1A2 . . 109.5 ?
    C8A N1A H1A3 . . 109.5 ?
    H1A1 N1A H1A3 . . 109.5 ?
    H1A2 N1A H1A3 . . 109.5 ?
    N1A C8A C4 . . 111.8(14) ?
    N1A C8A H8A1 . . 109.3 ?
    C4 C8A H8A1 . . 109.3 ?
    N1A C8A H8A2 . . 109.3 ?
    C4 C8A H8A2 . . 109.3 ?
    H8A1 C8A H8A2 . . 107.9 ?
    C8B N1B H1B1 . . 109.5 ?
    C8B N1B H1B2 . . 109.5 ?
    H1B1 N1B H1B2 . . 109.5 ?
    C8B N1B H1B3 . . 109.5 ?
    H1B1 N1B H1B3 . . 109.5 ?
    H1B2 N1B H1B3 . . 109.5 ?
    N1B C8B C4 . . 110.6(15) ?
    N1B C8B H8B1 . . 109.5 ?
    C4 C8B H8B1 . . 109.5 ?
    N1B C8B H8B2 . . 109.5 ?
    C4 C8B H8B2 . . 109.5 ?
    H8B1 C8B H8B2 . . 108.1 ?
    C18 N2 H1N . . 109.5 ?
    C18 N2 H2N . . 109.5 ?
    H1N N2 H2N . . 109.5 ?
    C18 N2 H3N . . 109.5 ?
    H1N N2 H3N . . 109.5 ?
    H2N N2 H3N . . 109.5 ?
    O1 C1 C2 . . 114.5(6) ?
    O1 C1 C6 . . 124.9(7) ?
    C2 C1 C6 . . 120.6(7) ?
    C1 C2 C3 . . 120.6(7) ?
    C1 C2 H2 . . 119.7 ?
    C3 C2 H2 . . 119.7 ?
    C4 C3 C2 . . 119.1(7) ?
    C4 C3 H3 . . 120.5 ?
    C2 C3 H3 . . 120.5 ?
    C5 C4 C3 . . 119.2(7) ?
    C5 C4 C8B . . 110.5(11) ?
    C3 C4 C8B . . 130.3(11) ?
    C5 C4 C8A . . 129.8(11) ?
    C3 C4 C8A . . 110.9(11) ?
    C4 C5 C6 . . 122.0(7) ?
    C4 C5 H5 . . 119.0 ?
    C6 C5 H5 . . 119.0 ?
    C1 C6 C5 . . 118.5(7) ?
    C1 C6 H6 . . 120.7 ?
    C5 C6 H6 . . 120.7 ?
    O1 C7 H7A . . 109.5 ?
    O1 C7 H7B . . 109.5 ?
    H7A C7 H7B . . 109.5 ?
    O1 C7 H7C . . 109.5 ?
    H7A C7 H7C . . 109.5 ?
    H7B C7 H7C . . 109.5 ?
    O2 C11 C12 . . 124.6(7) ?
    O2 C11 C16 . . 115.1(6) ?
    C12 C11 C16 . . 120.3(6) ?
    C11 C12 C13 . . 119.0(7) ?
    C11 C12 H12 . . 120.5 ?
    C13 C12 H12 . . 120.5 ?
    C14 C13 C12 . . 121.7(7) ?
    C14 C13 H13 . . 119.1 ?
    C12 C13 H13 . . 119.1 ?
    C15 C14 C13 . . 117.7(7) ?
    C15 C14 C18 . . 121.2(7) ?
    C13 C14 C18 . . 120.9(7) ?
    C14 C15 C16 . . 122.3(8) ?
    C14 C15 H15 . . 118.9 ?
    C16 C15 H15 . . 118.9 ?
    C15 C16 C11 . . 119.0(7) ?
    C15 C16 H16 . . 120.5 ?
    C11 C16 H16 . . 120.5 ?
    O2 C17 H17A . . 109.5 ?
    O2 C17 H17B . . 109.5 ?
    H17A C17 H17B . . 109.5 ?
    O2 C17 H17C . . 109.5 ?
    H17A C17 H17C . . 109.5 ?
    H17B C17 H17C . . 109.5 ?
    N2 C18 C14 . . 112.9(7) ?
    N2 C18 H18A . . 109.0 ?
    C14 C18 H18A . . 109.0 ?
    N2 C18 H18B . . 109.0 ?
    C14 C18 H18B . . 109.0 ?
    H18A C18 H18B . . 107.8 ?
loop_
    _geom_hbond_atom_site_label_D
    _geom_hbond_atom_site_label_H
    _geom_hbond_atom_site_label_A
    _geom_hbond_site_symmetry_A
    _geom_hbond_distance_DH
    _geom_hbond_distance_HA
    _geom_hbond_distance_DA
    _geom_hbond_angle_DHA
    N1A H1A1 Cl3 1_555 0.89 2.32 3.19(2) 164.2
    N1A H1A2 Cl2 2_545 0.89 2.75 3.26(2) 117.9
    N1A H1A3 Cl4 2_545 0.89 2.64 3.34(2) 136.5
    C8A H8A2 Cl4 2_555 0.97 2.77 3.72(2) 167.6
    N1B H1B1 Cl4 2_555 0.89 2.78 3.61(3) 154.1
    N1B H1B2 Cl2 2_545 0.89 2.66 3.33(2) 132.5
    N1B H1B3 Cl3 1_555 0.89 2.80 3.45(2) 130.6
    C8B H8B2 Cl1 2_555 0.97 2.82 3.60(2) 138.4
    N2 H1N Cl1 2_655 0.89 2.65 3.364(7) 137.7
    N2 H1N Cl2 2_655 0.89 2.75 3.336(7) 124.8
    N2 H2N Cl3 1_565 0.89 2.45 3.279(8) 156.0
    N2 H3N Cl1 1_565 0.89 2.72 3.331(7) 126.6
    N2 H3N Cl2 1_555 0.89 2.71 3.452(7) 141.4
    C2 H2 Cg1 1_555 0.93 2.62 3.432(8) 146.2
    C6 H6 Cg2 2_545 0.93 2.86 3.579(8) 135.4
_shelx_hkl_file
;
   1   0   0 14.5140 0.62980   2
   2   0   0 1269.72 39.2283   2
   3   0   0 1540.10 41.1040   2
   4   0   0 1022.88 27.9266   2
   5   0   0 125.108 4.62566   2
   6   0   0 675.793 27.4343  -1
  -6   0   1 675.793 27.4343   2
   7   0   0 357.936 11.4741  -1
  -7   0   1 357.936 11.4741   2
   8   0   0 147.894 5.38931   2
   9   0   0 82.7784 3.94421   2
  10   0   0 212.649 8.33405   2
  11   0   0 34.7370 4.10272   2
  12   0   0 10.5588 8.44988  -1
 -12   0   2 10.5588 8.44988   2
  13   0   0 8.83382 4.09042  -1
 -13   0   2 8.83382 4.09042   2
   0   1   0 3.62264 0.34339  -1
   0   1   0 3.62264 0.34339   2
   1   1   0 751.525 15.1830   2
   2   1   0 2101.06 109.253  -1
   2   1   0 2101.06 109.253   2
   3   1   0 2592.08 139.213  -1
   3   1   0 2592.08 139.213   2
   4   1   0 56.2863 1.75249   2
   5   1   0 691.107 13.8891   2
   6   1   0 399.531 14.0430  -1
  -6   1   1 399.531 14.0430   2
   7   1   0 337.918 8.22831  -1
  -7   1   1 337.918 8.22831   2
   9   1   0 193.154 5.33708   2
  10   1   0 108.224 3.58961   2
  11   1   0 18.3807 2.16856   2
  12   1   0 25.2151 5.67287  -1
 -12   1   2 25.2151 5.67287   2
  13   1   0 20.9746 3.10827  -1
 -13   1   2 20.9746 3.10827   2
  14   1   0 6.97151 3.57112  -1
 -14   1   2 6.97151 3.57112   2
   0   2   0 9999.99 261.728  -1
   0   2   0 9999.99 261.728   2
   1   2   0 727.969 14.0610   2
   2   2   0 238.742 5.88351   2
   3   2   0 120.067 2.93605   2
   5   2   0 191.218 9.58169  -1
  -5   2   1 191.218 9.58169   2
   6   2   0 1270.07 34.9416  -1
  -6   2   1 1270.07 34.9416   2
   7   2   0 18.2249 1.43454  -1
  -7   2   1 18.2249 1.43454   2
   8   2   0 152.381 9.04983  -1
  -8   2   1 152.381 9.04983   2
   9   2   0 18.9981 1.57087   2
  10   2   0 105.385 4.77217   2
  11   2   0 22.1147 2.68739   2
  12   2   0 0.69569 5.38961  -1
 -12   2   2 0.69569 5.38961   2
  13   2   0 4.81559 2.35992  -1
 -13   2   2 4.81559 2.35992   2
  14   2   0 17.2085 4.39105  -1
 -14   2   2 17.2085 4.39105   2
   0   3   0 0.24005 0.45622  -1
   0   3   0 0.24005 0.45622   2
   1   3   0 501.677 10.1943   2
   2   3   0 264.706 5.78652   2
   3   3   0 1319.54 27.2315   2
   4   3   0 149.850 11.6306  -1
  -4   3   1 149.850 11.6306   2
   5   3   0 724.040 23.8318  -1
  -5   3   1 724.040 23.8318   2
   6   3   0 92.3442 3.76795  -1
  -6   3   1 92.3442 3.76795   2
   7   3   0 118.659 4.55010  -1
  -7   3   1 118.659 4.55010   2
   8   3   0 58.2091 5.50070  -1
  -8   3   1 58.2091 5.50070   2
   9   3   0 66.8262 3.93075   2
  10   3   0 69.3626 4.80248   2
  12   3   0 25.8312 6.72781  -1
 -12   3   2 25.8312 6.72781   2
  13   3   0 22.5842 3.78241  -1
 -13   3   2 22.5842 3.78241   2
  14   3   0 7.71835 6.30949  -1
 -14   3   2 7.71835 6.30949   2
  15   3   0 2.84843 5.15013   2
   0   4   0 2235.23 60.1318  -1
   0   4   0 2235.23 60.1318   2
   1   4   0 55.3993 1.99041   2
   2   4   0 315.125 6.97174   2
   3   4   0 379.543 9.00013   2
   4   4   0 330.018 21.7228  -1
  -4   4   1 330.018 21.7228   2
   4   4   0 326.884 7.98877   2
   5   4   0 21.6668 5.80327  -1
  -5   4   1 21.6668 5.80327   2
   6   4   0 112.477 5.35526  -1
  -6   4   1 112.477 5.35526   2
   7   4   0 57.2235 3.14259  -1
  -7   4   1 57.2235 3.14259   2
   8   4   0 45.6234 5.00935  -1
  -8   4   1 45.6234 5.00935   2
   9   4   0 33.6984 6.53935  -1
  -9   4   1 33.6984 6.53935   2
  10   4   0 41.3565 3.78037   2
  12   4   0 20.9465 6.94556  -1
 -12   4   2 20.9465 6.94556   2
  13   4   0 3.53643 2.70995  -1
 -13   4   2 3.53643 2.70995   2
  14   4   0 15.4133 7.12292  -1
 -14   4   2 15.4133 7.12292   2
   0   5   0 1.93274 0.85405  -1
   0   5   0 1.93274 0.85405   2
   1   5   0 320.829 15.5985  -1
   1   5   0 320.829 15.5985   2
   2   5   0 0.65769 0.44690   2
   3   5   0 88.2049 3.59685   2
   4   5   0 18.4229 1.91958   2
   4   5   0 92.5824 10.3942  -1
  -4   5   1 92.5824 10.3942   2
   5   5   0 220.927 17.2699  -1
  -5   5   1 220.927 17.2699   2
   6   5   0 209.449 7.60013  -1
  -6   5   1 209.449 7.60013   2
   7   5   0 197.206 6.89056  -1
  -7   5   1 197.206 6.89056   2
   8   5   0 7.12608 3.21372  -1
  -8   5   1 7.12608 3.21372   2
   9   5   0 151.033 10.4568  -1
  -9   5   1 151.033 10.4568   2
  10   5   0 11.3475 2.26471   2
  11   5   0 26.7520 11.4938  -1
 -11   5   2 26.7520 11.4938   2
  12   5   0 11.0349 5.00383  -1
 -12   5   2 11.0349 5.00383   2
  13   5   0 5.41832 1.95237  -1
 -13   5   2 5.41832 1.95237   2
   0   6   0 319.929 10.7523  -1
   0   6   0 319.929 10.7523   2
   1   6   0 68.9892 6.89695  -1
   1   6   0 68.9892 6.89695   2
   2   6   0 74.3335 3.79854   2
   3   6   0 62.7546 3.69071   2
   4   6   0 62.1180 3.75867   2
   4   6   0 259.448 20.3336  -1
  -4   6   1 259.448 20.3336   2
   5   6   0 32.9763 7.76780  -1
  -5   6   1 32.9763 7.76780   2
   6   6   0 80.1365 4.47390  -1
  -6   6   1 80.1365 4.47390   2
   7   6   0 32.2138 2.81897  -1
  -7   6   1 32.2138 2.81897   2
   8   6   0 42.9100 5.17381  -1
  -8   6   1 42.9100 5.17381   2
   9   6   0 4.62934 9.94401  -1
  -9   6   1 4.62934 9.94401   2
  10   6   0 9.30201 2.32823   2
  12   6   0 3.74069 5.62902  -1
 -12   6   2 3.74069 5.62902   2
  13   6   0 2.31385 4.64591  -1
 -13   6   2 2.31385 4.64591   2
   0   7   0 2.58307 2.98746  -1
   0   7   0 2.58307 2.98746   2
   1   7   0 86.9688 6.68096  -1
   1   7   0 86.9688 6.68096   2
   2   7   0 6.42274 1.33769   2
   3   7   0 16.4406 2.06996   2
   4   7   0 11.0306 1.66230   2
   4   7   0 20.5639 8.39274  -1
  -4   7   1 20.5639 8.39274   2
   5   7   0 65.3168 10.7245  -1
  -5   7   1 65.3168 10.7245   2
   6   7   0 0.60891 1.75841  -1
  -6   7   1 0.60891 1.75841   2
   7   7   0 8.17982 1.96395  -1
  -7   7   1 8.17982 1.96395   2
   8   7   0 1.98002 3.51445  -1
  -8   7   1 1.98002 3.51445   2
   9   7   0 3.67684 11.3858  -1
  -9   7   1 3.67684 11.3858   2
  10   7   0 5.94745 2.28963   2
   0   8   0 33.6412 5.74113  -1
   0   8   0 33.6412 5.74113   2
   1   8   0 12.0002 4.41782  -1
   1   8   0 12.0002 4.41782   2
   2   8   0 41.1351 4.47797   2
   3   8   0 9.24030 1.66429   2
   4   8   0 39.1288 3.26636   2
   4   8   0 44.9991 11.5859  -1
  -4   8   1 44.9991 11.5859   2
   5   8   0 -1.1550 8.29280  -1
  -5   8   1 -1.1550 8.29280   2
   6   8   0 14.3097 2.37096  -1
  -6   8   1 14.3097 2.37096   2
   7   8   0 6.07556 1.90329  -1
  -7   8   1 6.07556 1.90329   2
   8   8   0 15.4110 11.0376  -1
  -8   8   1 15.4110 11.0376   2
  10   8   0 1.54166 2.02871   2
   0   9   0 51.5541 7.42385  -1
   0   9   0 51.5541 7.42385   2
   1   9   0 0.55362 4.64617  -1
   1   9   0 0.55362 4.64617   2
   2   9   0 0.01184 7.54426  -1
   2   9   0 0.01184 7.54426   2
   3   9   0 1.83063 2.10786   2
   4   9   0 3.48064 2.24296   2
   4   9   0 10.4849 11.1845  -1
  -4   9   1 10.4849 11.1845   2
   5   9   0 10.7996 4.79356  -1
  -5   9   1 10.7996 4.79356   2
   6   9   0 3.45156 2.38221  -1
  -6   9   1 3.45156 2.38221   2
   7   9   0 11.7908 3.09470  -1
  -7   9   1 11.7908 3.09470   2
   8   9   0 6.12884 12.6810  -1
  -8   9   1 6.12884 12.6810   2
   0  10   0 1.41364 5.26247  -1
   0  10   0 1.41364 5.26247   2
   1  10   0 5.66851 4.77735  -1
   1  10   0 5.66851 4.77735   2
   2  10   0 28.0341 10.0885  -1
   2  10   0 28.0341 10.0885   2
   3  10   0 6.07270 3.06925   2
   4  10   0 5.22890 3.14244   2
   4  10   0 30.7388 13.2614  -1
  -4  10   1 30.7388 13.2614   2
   5  10   0 12.6947 5.73118  -1
  -5  10   1 12.6947 5.73118   2
   6  10   0 10.0521 8.54835  -1
  -6  10   1 10.0521 8.54835   2
 -13   0   1 0.25375 3.29246  -1
 -13   0   1 0.25375 3.29246   2
 -12   0   1 66.2042 11.8257  -1
 -12   0   1 66.2042 11.8257   2
 -11   0   1 144.950 7.87549   2
 -10   0   1 153.586 6.63472   2
  -9   0   1 26.0446 2.71288   2
  -8   0   1 62.2920 3.85012   2
  -7   0   1 238.662 9.45066  -1
   7   0   0 238.662 9.45066   2
  -6   0   1 294.845 18.9079  -1
   6   0   0 294.845 18.9079   2
  -5   0   1 2.66464 0.68213   2
  -4   0   1 36.4422 1.95647   2
  -3   0   1 410.101 11.6374   2
  -2   0   1 2038.69 53.8104   2
  -1   0   1 13.3105 0.57048   2
   0   0   1 772.494 20.5903  -1
   0   0   1 772.494 20.5903   2
   1   0   1 25.5018 0.96061   2
   2   0   1 576.354 18.1752   2
   3   0   1 1997.60 53.0783   2
   4   0   1 978.925 26.7807   2
   5   0   1 0.14263 0.38281   2
   6   0   1 145.061 7.75822  -1
  -6   0   2 145.061 7.75822   2
   7   0   1 385.359 12.2613  -1
  -7   0   2 385.359 12.2613   2
   9   0   1 177.511 7.13415   2
  10   0   1 4.78464 1.69469   2
 -15   1   1 4.81512 13.7796  -1
 -15   1   1 4.81512 13.7796   2
 -14   1   1 15.9034 3.64580  -1
 -14   1   1 15.9034 3.64580   2
 -13   1   1 7.48166 2.71110  -1
 -13   1   1 7.48166 2.71110   2
 -12   1   1 19.2391 5.81494  -1
 -12   1   1 19.2391 5.81494   2
 -11   1   1 20.2384 1.80877   2
 -10   1   1 15.7125 1.52020   2
  -9   1   1 458.705 10.4341   2
  -8   1   1 17.4890 1.48009   2
  -8   1   1 5.60840 4.84086  -1
   8   1   0 5.60840 4.84086   2
  -7   1   1 319.665 7.85085  -1
   7   1   0 319.665 7.85085   2
  -6   1   1 448.010 15.5769  -1
   6   1   0 448.010 15.5769   2
  -5   1   1 1282.47 24.8277   2
  -4   1   1 637.675 12.7014   2
  -3   1   1 325.655 6.02498   2
  -2   1   1 414.097 23.4686  -1
   2   1   1 414.097 23.4686   2
  -1   1   1 256.774 6.48634   2
  -1   1   1 2050.90 76.9790  -1
   1   1   1 2050.90 76.9790   2
   0   1   1 122.767 2.60757  -1
   0   1   1 122.767 2.60757   2
   2   1   1 1026.40 54.0366  -1
  -2   1   1 1026.40 54.0366   2
   3   1   1 659.314 12.9011   2
   4   1   1 71.7393 6.62033  -1
  -4   1   2 71.7393 6.62033   2
   4   1   1 9.33232 0.74034   2
   5   1   1 1233.93 68.8865  -1
  -5   1   2 1233.93 68.8865   2
   6   1   1 315.071 10.0722  -1
  -6   1   2 315.071 10.0722   2
   7   1   1 182.212 5.13119  -1
  -7   1   2 182.212 5.13119   2
   9   1   1 169.386 4.86207   2
  10   1   1 53.7544 3.49045   2
  12   1   1 31.0809 4.39815  -1
 -12   1   3 31.0809 4.39815   2
  13   1   1 13.2576 3.30986  -1
 -13   1   3 13.2576 3.30986   2
  14   1   1 8.15718 5.33506  -1
 -14   1   3 8.15718 5.33506   2
 -15   2   1 3.09714 2.43265   2
 -14   2   1 26.9390 4.64327  -1
 -14   2   1 26.9390 4.64327   2
 -13   2   1 2.01842 2.50372  -1
 -13   2   1 2.01842 2.50372   2
 -12   2   1 15.0329 5.73474  -1
 -12   2   1 15.0329 5.73474   2
 -11   2   1 76.9671 4.98539   2
 -10   2   1 31.5911 2.66028   2
  -9   2   1 0.25701 0.61119   2
  -8   2   1 340.558 23.7446  -1
   8   2   0 340.558 23.7446   2
  -7   2   1 19.1432 1.35446  -1
   7   2   0 19.1432 1.35446   2
  -6   2   1 1043.07 25.8431  -1
   6   2   0 1043.07 25.8431   2
  -5   2   1 474.642 19.8166  -1
   5   2   0 474.642 19.8166   2
  -4   2   1 1521.52 29.1798   2
  -4   2   1 1818.99 96.9352  -1
   4   2   0 1818.99 96.9352   2
  -3   2   1 460.064 9.34203   2
  -2   2   1 3178.40 63.6110   2
  -1   2   1 1030.98 19.6777   2
   0   2   1 814.713 15.6782  -1
   0   2   1 814.713 15.6782   2
   1   2   1 306.839 6.30289   2
   2   2   1 848.943 17.5930   2
   3   2   1 221.082 5.37791   2
   5   2   1 228.710 10.9996  -1
  -5   2   2 228.710 10.9996   2
   6   2   1 468.312 14.1201  -1
  -6   2   2 468.312 14.1201   2
   7   2   1 25.5347 1.65769  -1
  -7   2   2 25.5347 1.65769   2
   8   2   1 157.354 12.9758  -1
  -8   2   2 157.354 12.9758   2
   9   2   1 15.1716 1.33907   2
  10   2   1 6.65370 1.23428   2
  12   2   1 30.0233 6.63734  -1
 -12   2   3 30.0233 6.63734   2
  13   2   1 4.03737 1.92039  -1
 -13   2   3 4.03737 1.92039   2
  14   2   1 233.489 21.9138  -1
 -14   2   3 233.489 21.9138   2
 -15   3   1 13.7814 3.60824   2
 -14   3   1 5.20494 4.42053  -1
 -14   3   1 5.20494 4.42053   2
 -13   3   1 40.1257 4.19732  -1
 -13   3   1 40.1257 4.19732   2
 -12   3   1 34.0559 6.94700  -1
 -12   3   1 34.0559 6.94700   2
 -11   3   1 13.5627 2.10465   2
 -10   3   1 74.1524 4.38235   2
  -9   3   1 101.813 4.70326   2
  -8   3   1 76.8266 5.89541  -1
   8   3   0 76.8266 5.89541   2
  -7   3   1 126.668 4.45771  -1
   7   3   0 126.668 4.45771   2
  -6   3   1 46.4314 2.76599  -1
   6   3   0 46.4314 2.76599   2
  -5   3   1 881.291 35.7556  -1
   5   3   0 881.291 35.7556   2
  -4   3   1 194.064 14.3518  -1
   4   3   0 194.064 14.3518   2
  -3   3   1 291.458 6.34714   2
  -2   3   1 217.836 4.91027   2
  -1   3   1 1000.46 19.4074   2
   0   3   1 57.2081 1.81142  -1
   0   3   1 57.2081 1.81142   2
   1   3   1 516.514 10.4921   2
   2   3   1 51.2597 1.65440   2
   3   3   1 184.954 4.85028   2
   4   3   1 13.3389 1.17950   2
   4   3   1 452.400 26.8453  -1
  -4   3   2 452.400 26.8453   2
   5   3   1 545.807 18.5476  -1
  -5   3   2 545.807 18.5476   2
   6   3   1 98.7217 4.01224  -1
  -6   3   2 98.7217 4.01224   2
   7   3   1 44.1153 2.49458  -1
  -7   3   2 44.1153 2.49458   2
   8   3   1 49.8730 5.13442  -1
  -8   3   2 49.8730 5.13442   2
   9   3   1 92.7551 10.0518  -1
  -9   3   2 92.7551 10.0518   2
  10   3   1 25.2831 2.90548   2
  12   3   1 15.6308 8.25062  -1
 -12   3   3 15.6308 8.25062   2
  13   3   1 11.4327 2.22633  -1
 -13   3   3 11.4327 2.22633   2
  14   3   1 21.5876 6.97703  -1
 -14   3   3 21.5876 6.97703   2
 -14   4   1 19.0733 5.61426  -1
 -14   4   1 19.0733 5.61426   2
 -13   4   1 2.15797 2.23742  -1
 -13   4   1 2.15797 2.23742   2
 -12   4   1 7.03072 6.71101  -1
 -12   4   1 7.03072 6.71101   2
 -11   4   1 18.6179 10.6228  -1
 -11   4   1 18.6179 10.6228   2
 -10   4   1 41.4439 3.77693   2
  -9   4   1 45.0550 10.3645  -1
   9   4   0 45.0550 10.3645   2
  -8   4   1 47.0777 5.09216  -1
   8   4   0 47.0777 5.09216   2
  -7   4   1 102.797 4.30055  -1
   7   4   0 102.797 4.30055   2
  -6   4   1 61.8185 3.80634  -1
   6   4   0 61.8185 3.80634   2
  -5   4   1 33.5338 6.75536  -1
   5   4   0 33.5338 6.75536   2
  -3   4   1 40.8577 1.60581   2
  -2   4   1 894.715 17.8102   2
   0   4   1 1608.11 30.9569  -1
   0   4   1 1608.11 30.9569   2
   1   4   1 244.727 5.69222   2
   1   4   1 540.665 31.9979  -1
  -1   4   1 540.665 31.9979   2
   2   4   1 463.586 9.80732   2
   3   4   1 40.3841 2.08446   2
   4   4   1 387.133 24.4704  -1
  -4   4   2 387.133 24.4704   2
   4   4   1 347.358 8.52886   2
   5   4   1 32.2647 6.15376  -1
  -5   4   2 32.2647 6.15376   2
   6   4   1 219.539 7.65165  -1
  -6   4   2 219.539 7.65165   2
   7   4   1 44.4935 2.87346  -1
  -7   4   2 44.4935 2.87346   2
   8   4   1 134.381 8.94486  -1
  -8   4   2 134.381 8.94486   2
   9   4   1 31.2393 6.49457  -1
  -9   4   2 31.2393 6.49457   2
  10   4   1 2.39465 1.56781   2
  12   4   1 12.1070 5.43143  -1
 -12   4   3 12.1070 5.43143   2
  13   4   1 2.43716 1.95362  -1
 -13   4   3 2.43716 1.95362   2
  14   4   1 5.22864 3.83050  -1
 -14   4   3 5.22864 3.83050   2
 -13   5   1 -1.6804 2.33590  -1
 -13   5   1 -1.6804 2.33590   2
 -12   5   1 8.75521 7.33146  -1
 -12   5   1 8.75521 7.33146   2
 -11   5   1 16.5801 11.3715  -1
 -11   5   1 16.5801 11.3715   2
 -10   5   1 2.10090 1.49340   2
  -9   5   1 117.779 15.4796  -1
   9   5   0 117.779 15.4796   2
  -8   5   1 4.93768 2.82949  -1
   8   5   0 4.93768 2.82949   2
  -7   5   1 158.383 5.94761  -1
   7   5   0 158.383 5.94761   2
  -6   5   1 159.999 6.34309  -1
   6   5   0 159.999 6.34309   2
  -5   5   1 243.813 18.7181  -1
   5   5   0 243.813 18.7181   2
  -3   5   1 15.7682 1.69022   2
  -2   5   1 59.3754 2.34983   2
  -1   5   1 214.688 11.5359  -1
   1   5   1 214.688 11.5359   2
   0   5   1 43.5941 1.85549  -1
   0   5   1 43.5941 1.85549   2
   1   5   1 295.566 14.6512  -1
  -1   5   1 295.566 14.6512   2
   2   5   1 20.2898 1.42746   2
   3   5   1 103.073 3.48859   2
   4   5   1 3.76592 1.01777   2
   4   5   1 66.5260 8.74312  -1
  -4   5   2 66.5260 8.74312   2
   5   5   1 105.055 10.6608  -1
  -5   5   2 105.055 10.6608   2
   6   5   1 83.3577 4.32650  -1
  -6   5   2 83.3577 4.32650   2
   7   5   1 108.075 4.75858  -1
  -7   5   2 108.075 4.75858   2
   8   5   1 22.6489 4.11604  -1
  -8   5   2 22.6489 4.11604   2
   9   5   1 60.3377 8.26447  -1
  -9   5   2 60.3377 8.26447   2
  10   5   1 23.7648 3.28096   2
  12   5   1 15.5669 6.03246  -1
 -12   5   3 15.5669 6.03246   2
  13   5   1 3.88155 1.25890  -1
 -13   5   3 3.88155 1.25890   2
 -12   6   1 5.92909 5.53835  -1
 -12   6   1 5.92909 5.53835   2
 -11   6   1 2.04711 11.8831  -1
 -11   6   1 2.04711 11.8831   2
 -10   6   1 21.1729 3.60066   2
  -9   6   1 6.51998 10.3738  -1
   9   6   0 6.51998 10.3738   2
  -8   6   1 30.9993 6.65005  -1
   8   6   0 30.9993 6.65005   2
  -7   6   1 29.7510 2.59732  -1
   7   6   0 29.7510 2.59732   2
  -6   6   1 56.5342 3.44494  -1
   6   6   0 56.5342 3.44494   2
  -5   6   1 63.2355 10.2060  -1
   5   6   0 63.2355 10.2060   2
  -3   6   1 32.8006 2.63398   2
  -2   6   1 77.9118 3.98056   2
  -1   6   1 73.9020 7.02884  -1
   1   6   1 73.9020 7.02884   2
   0   6   1 199.204 5.37477  -1
   0   6   1 199.204 5.37477   2
   1   6   1 30.3953 5.46178  -1
  -1   6   1 30.3953 5.46178   2
   2   6   1 114.869 4.58586   2
   3   6   1 149.883 5.43195   2
   4   6   1 59.2295 3.71070   2
   5   6   1 48.8417 8.26072  -1
  -5   6   2 48.8417 8.26072   2
   6   6   1 171.710 6.91912  -1
  -6   6   2 171.710 6.91912   2
   7   6   1 18.2249 2.26481  -1
  -7   6   2 18.2249 2.26481   2
   8   6   1 23.1896 5.32531  -1
  -8   6   2 23.1896 5.32531   2
   9   6   1 10.3728 5.03843  -1
  -9   6   2 10.3728 5.03843   2
  10   6   1 8.78215 2.44957   2
  12   6   1 4.21977 3.64068  -1
 -12   6   3 4.21977 3.64068   2
  13   6   1 4.43123 4.45517  -1
 -13   6   3 4.43123 4.45517   2
 -12   7   1 7.57858 7.01211  -1
 -12   7   1 7.57858 7.01211   2
 -11   7   1 6.82722 1.94707   2
 -10   7   1 14.2514 2.63449   2
  -9   7   1 -12.049 11.1876  -1
   9   7   0 -12.049 11.1876   2
  -8   7   1 -1.4464 6.21683  -1
   8   7   0 -1.4464 6.21683   2
  -7   7   1 2.22883 1.75835  -1
   7   7   0 2.22883 1.75835   2
  -6   7   1 3.23732 1.79653  -1
   6   7   0 3.23732 1.79653   2
  -5   7   1 89.3973 12.1132  -1
   5   7   0 89.3973 12.1132   2
  -3   7   1 37.3654 2.95896   2
  -2   7   1 0.98716 0.97121   2
  -1   7   1 62.3682 5.88882  -1
   1   7   1 62.3682 5.88882   2
   0   7   1 4.26726 2.33841  -1
   0   7   1 4.26726 2.33841   2
   1   7   1 91.8345 6.83914  -1
  -1   7   1 91.8345 6.83914   2
   2   7   1 18.0426 2.09011   2
   3   7   1 114.298 5.13945   2
   4   7   1 22.0531 2.50593   2
   4   7   1 49.9983 9.58611  -1
  -4   7   2 49.9983 9.58611   2
   5   7   1 22.0066 7.67230  -1
  -5   7   2 22.0066 7.67230   2
   6   7   1 32.4789 2.92842  -1
  -6   7   2 32.4789 2.92842   2
   7   7   1 3.07868 1.81732  -1
  -7   7   2 3.07868 1.81732   2
   8   7   1 30.5987 5.15104  -1
  -8   7   2 30.5987 5.15104   2
  10   7   1 13.3888 2.74173   2
 -10   8   1 11.3128 3.11566   2
  -9   8   1 4.37333 2.33924   2
  -9   8   1 -1.5383 12.9533  -1
   9   8   0 -1.5383 12.9533   2
  -8   8   1 1.68484 7.21651  -1
   8   8   0 1.68484 7.21651   2
  -7   8   1 3.99272 2.40833  -1
   7   8   0 3.99272 2.40833   2
  -6   8   1 25.0668 2.82730  -1
   6   8   0 25.0668 2.82730   2
  -5   8   1 -0.2015 3.98261  -1
   5   8   0 -0.2015 3.98261   2
  -3   8   1 27.4098 2.72249   2
  -1   8   1 41.4144 5.65871  -1
   1   8   1 41.4144 5.65871   2
   0   8   1 65.0932 5.13755  -1
   0   8   1 65.0932 5.13755   2
   1   8   1 33.0445 5.22056  -1
  -1   8   1 33.0445 5.22056   2
   2   8   1 33.6523 4.05063   2
   2   8   1 17.3637 10.7002  -1
  -2   8   1 17.3637 10.7002   2
   3   8   1 12.4813 2.29657   2
   4   8   1 16.7488 2.21082   2
   4   8   1 32.8559 9.96298  -1
  -4   8   2 32.8559 9.96298   2
   5   8   1 14.4061 8.34191  -1
  -5   8   2 14.4061 8.34191   2
   6   8   1 21.6019 2.61915  -1
  -6   8   2 21.6019 2.61915   2
   7   8   1 9.61835 2.11142  -1
  -7   8   2 9.61835 2.11142   2
   8   8   1 2.26525 4.84735  -1
  -8   8   2 2.26525 4.84735   2
  10   8   1 2.52166 2.25736   2
  -8   9   1 4.40693 9.59351  -1
   8   9   0 4.40693 9.59351   2
  -7   9   1 5.27937 2.99634  -1
   7   9   0 5.27937 2.99634   2
  -6   9   1 13.6328 2.91772  -1
   6   9   0 13.6328 2.91772   2
  -5   9   1 10.4059 5.18922  -1
   5   9   0 10.4059 5.18922   2
  -3   9   1 2.68767 2.19657   2
  -2   9   1 7.50412 11.3611  -1
   2   9   1 7.50412 11.3611   2
  -1   9   1 23.3578 5.35182  -1
   1   9   1 23.3578 5.35182   2
   0   9   1 15.3979 3.70738  -1
   0   9   1 15.3979 3.70738   2
   1   9   1 18.3690 4.42974  -1
  -1   9   1 18.3690 4.42974   2
   2   9   1 13.3268 11.3892  -1
  -2   9   1 13.3268 11.3892   2
   3   9   1 6.40198 2.85438   2
   4   9   1 14.2264 11.1387  -1
  -4   9   2 14.2264 11.1387   2
   4   9   1 7.15421 2.61326   2
   5   9   1 6.75109 4.67656  -1
  -5   9   2 6.75109 4.67656   2
   6   9   1 7.88271 2.38369  -1
  -6   9   2 7.88271 2.38369   2
   7   9   1 20.9777 2.99952  -1
  -7   9   2 20.9777 2.99952   2
  -7  10   1 4.27011 9.23787  -1
   7  10   0 4.27011 9.23787   2
  -6  10   1 -0.8045 8.01059  -1
   6  10   0 -0.8045 8.01059   2
  -5  10   1 -3.2514 9.54553  -1
   5  10   0 -3.2514 9.54553   2
  -3  10   1 4.92332 2.77763   2
  -2  10   1 4.20996 6.54190  -1
   2  10   1 4.20996 6.54190   2
  -1  10   1 3.85659 4.69658  -1
   1  10   1 3.85659 4.69658   2
   0  10   1 33.7433 4.92132  -1
   0  10   1 33.7433 4.92132   2
   1  10   1 17.7577 5.27888  -1
  -1  10   1 17.7577 5.27888   2
   2  10   1 -1.3500 12.7233  -1
  -2  10   1 -1.3500 12.7233   2
   3  10   1 10.6556 3.32210   2
   4  10   1 -0.3155 2.38210   2
   4  10   1 0.45285 11.8445  -1
  -4  10   2 0.45285 11.8445   2
   5  10   1 8.75219 5.65879  -1
  -5  10   2 8.75219 5.65879   2
   6  10   1 10.2594 6.09236  -1
  -6  10   2 10.2594 6.09236   2
 -14   0   2 43.9089 13.3503  -1
  14   0   0 43.9089 13.3503   2
 -13   0   2 2.07842 3.67556  -1
  13   0   0 2.07842 3.67556   2
 -12   0   2 -2.4259 8.66278  -1
  12   0   0 -2.4259 8.66278   2
 -11   0   2 37.8061 3.18767   2
 -10   0   2 158.915 6.86935   2
  -9   0   2 14.7985 2.04469   2
  -8   0   2 182.480 7.02795   2
  -8   0   2 90.6338 9.89741  -1
   8   0   1 90.6338 9.89741   2
  -7   0   2 135.131 5.41396  -1
   7   0   1 135.131 5.41396   2
  -6   0   2 99.6743 8.98453  -1
   6   0   1 99.6743 8.98453   2
  -5   0   2 219.967 7.27191   2
  -4   0   2 2.76002 0.62063   2
  -3   0   2 0.27047 0.30754   2
  -2   0   2 768.336 20.8326   2
  -1   0   2 572.794 30.5503  -1
   1   0   2 572.794 30.5503   2
   0   0   2 2532.62 66.7260  -1
   0   0   2 2532.62 66.7260   2
   1   0   2 674.111 37.1509  -1
  -1   0   2 674.111 37.1509   2
   2   0   2 571.219 15.6520   2
   3   0   2 171.521 5.44227   2
   4   0   2 1764.63 47.3925   2
   6   0   2 1122.76 43.9760  -1
  -6   0   3 1122.76 43.9760   2
   7   0   2 98.8856 4.50529  -1
  -7   0   3 98.8856 4.50529   2
   9   0   2 57.8417 4.84541   2
  10   0   2 5.26102 1.84469   2
  12   0   2 12.8730 4.20354  -1
 -12   0   4 12.8730 4.20354   2
 -15   1   2 -1.1482 8.10176  -1
  15   1   0 -1.1482 8.10176   2
 -14   1   2 18.7188 3.99757  -1
  14   1   0 18.7188 3.99757   2
 -13   1   2 23.7558 3.14246  -1
  13   1   0 23.7558 3.14246   2
 -12   1   2 31.3879 9.91017  -1
  12   1   0 31.3879 9.91017   2
 -11   1   2 103.701 4.08688   2
 -10   1   2 122.087 3.86661   2
  -9   1   2 143.548 3.90079   2
  -8   1   2 31.9827 2.00966   2
  -8   1   2 41.9820 7.47690  -1
   8   1   1 41.9820 7.47690   2
  -7   1   2 115.950 3.65843  -1
   7   1   1 115.950 3.65843   2
  -6   1   2 196.879 10.2025  -1
   6   1   1 196.879 10.2025   2
  -5   1   2 818.437 45.7919  -1
   5   1   1 818.437 45.7919   2
  -3   1   2 199.341 4.39574   2
  -2   1   2 1807.37 36.3289   2
  -1   1   2 1110.76 42.2449  -1
   1   1   2 1110.76 42.2449   2
   0   1   2 507.786 9.82661  -1
   0   1   2 507.786 9.82661   2
   1   1   2 1800.40 67.6058  -1
  -1   1   2 1800.40 67.6058   2
   2   1   2 60.6161 1.63069   2
   3   1   2 1018.00 19.5908   2
   4   1   2 334.536 21.3361  -1
  -4   1   3 334.536 21.3361   2
   5   1   2 223.498 15.7368  -1
  -5   1   3 223.498 15.7368   2
   6   1   2 23.3460 1.82597  -1
  -6   1   3 23.3460 1.82597   2
   7   1   2 192.937 5.40861  -1
  -7   1   3 192.937 5.40861   2
   8   1   2 98.4361 10.0799  -1
  -8   1   3 98.4361 10.0799   2
   9   1   2 55.2679 3.08158   2
  10   1   2 102.673 4.64020   2
  12   1   2 35.0886 6.44108  -1
 -12   1   4 35.0886 6.44108   2
  13   1   2 5.91229 1.86279  -1
 -13   1   4 5.91229 1.86279   2
 -15   2   2 10.1629 3.79646   2
 -15   2   2 7.34941 8.68398  -1
  15   2   0 7.34941 8.68398   2
 -14   2   2 8.34562 4.24257  -1
  14   2   0 8.34562 4.24257   2
 -13   2   2 3.21732 2.69490  -1
  13   2   0 3.21732 2.69490   2
 -12   2   2 3.10973 5.17586  -1
  12   2   0 3.10973 5.17586   2
 -11   2   2 48.0190 3.50589   2
 -10   2   2 81.9507 4.29256   2
  -9   2   2 15.2387 1.74183   2
  -8   2   2 272.224 20.5134  -1
   8   2   1 272.224 20.5134   2
  -7   2   2 15.8883 1.26452  -1
   7   2   1 15.8883 1.26452   2
  -6   2   2 375.696 10.3126  -1
   6   2   1 375.696 10.3126   2
  -5   2   2 507.767 21.3837  -1
   5   2   1 507.767 21.3837   2
  -4   2   2 895.399 35.2975  -1
   4   2   1 895.399 35.2975   2
  -4   2   2 723.492 14.4112   2
  -3   2   2 260.647 5.63543   2
  -2   2   2 1877.76 38.0018   2
  -1   2   2 1485.73 28.1086   2
   0   2   2 531.570 10.5040  -1
   0   2   2 531.570 10.5040   2
   1   2   2 269.715 5.68963   2
   2   2   2 379.457 7.81907   2
   3   2   2 335.367 7.14450   2
   5   2   2 578.806 35.3423  -1
  -5   2   3 578.806 35.3423   2
   6   2   2 507.142 15.2323  -1
  -6   2   3 507.142 15.2323   2
   7   2   2 40.0651 2.11047  -1
  -7   2   3 40.0651 2.11047   2
   8   2   2 123.622 11.7312  -1
  -8   2   3 123.622 11.7312   2
  10   2   2 23.2078 2.76752   2
  11   2   2 1.43733 6.01632  -1
 -11   2   4 1.43733 6.01632   2
  12   2   2 14.3387 6.07636  -1
 -12   2   4 14.3387 6.07636   2
  13   2   2 4.67673 2.33643  -1
 -13   2   4 4.67673 2.33643   2
  14   2   2 0.87687 3.45912  -1
 -14   2   4 0.87687 3.45912   2
 -15   3   2 2.27797 2.43382   2
 -14   3   2 8.22698 4.65538  -1
  14   3   0 8.22698 4.65538   2
 -13   3   2 18.3647 3.62628  -1
  13   3   0 18.3647 3.62628   2
 -12   3   2 24.4415 7.00163  -1
  12   3   0 24.4415 7.00163   2
 -11   3   2 95.6223 5.81643   2
 -11   3   2 37.5998 11.2152  -1
  11   3   0 37.5998 11.2152   2
 -10   3   2 60.0684 3.81640   2
  -9   3   2 82.1037 11.8970  -1
   9   3   1 82.1037 11.8970   2
  -8   3   2 58.2302 4.96320  -1
   8   3   1 58.2302 4.96320   2
  -7   3   2 33.8110 2.08373  -1
   7   3   1 33.8110 2.08373   2
  -6   3   2 232.341 8.07473  -1
   6   3   1 232.341 8.07473   2
  -5   3   2 532.356 22.8968  -1
   5   3   1 532.356 22.8968   2
  -3   3   2 69.5054 2.29091   2
  -2   3   2 463.146 10.3325   2
  -1   3   2 940.131 18.3466   2
   0   3   2 229.667 5.17448  -1
   0   3   2 229.667 5.17448   2
   1   3   2 323.748 6.50373   2
   2   3   2 34.0126 1.46937   2
   3   3   2 369.491 8.58674   2
   4   3   2 104.878 3.35232   2
   5   3   2 302.317 13.3292  -1
  -5   3   3 302.317 13.3292   2
   6   3   2 107.651 4.74478  -1
  -6   3   3 107.651 4.74478   2
   7   3   2 88.7345 3.79439  -1
  -7   3   3 88.7345 3.79439   2
   8   3   2 116.836 7.97294  -1
  -8   3   3 116.836 7.97294   2
   9   3   2 47.5193 7.96667  -1
  -9   3   3 47.5193 7.96667   2
  10   3   2 57.8530 4.34854   2
  11   3   2 95.9795 12.4896  -1
 -11   3   4 95.9795 12.4896   2
  12   3   2 6.29771 3.96484  -1
 -12   3   4 6.29771 3.96484   2
  13   3   2 5.05425 1.97527  -1
 -13   3   4 5.05425 1.97527   2
  14   3   2 7.66071 3.26505  -1
 -14   3   4 7.66071 3.26505   2
  15   3   2 4.13412 4.65203   2
 -14   4   2 15.8403 4.95554  -1
  14   4   0 15.8403 4.95554   2
 -13   4   2 5.28004 3.14841  -1
  13   4   0 5.28004 3.14841   2
 -12   4   2 15.7808 7.42646  -1
  12   4   0 15.7808 7.42646   2
 -11   4   2 18.0394 2.47722   2
 -11   4   2 53.5605 13.0718  -1
  11   4   0 53.5605 13.0718   2
 -10   4   2 84.7786 4.92298   2
  -9   4   2 66.1515 12.1752  -1
   9   4   1 66.1515 12.1752   2
  -8   4   2 143.914 7.88035  -1
   8   4   1 143.914 7.88035   2
  -7   4   2 25.3215 2.11323  -1
   7   4   1 25.3215 2.11323   2
  -6   4   2 106.006 5.13467  -1
   6   4   1 106.006 5.13467   2
  -5   4   2 40.4286 4.14763  -1
   5   4   1 40.4286 4.14763   2
  -3   4   2 99.0030 3.21004   2
  -2   4   2 30.0564 1.42654   2
  -1   4   2 228.047 15.4706  -1
   1   4   2 228.047 15.4706   2
   0   4   2 555.743 11.5490  -1
   0   4   2 555.743 11.5490   2
   1   4   2 460.299 27.7891  -1
  -1   4   2 460.299 27.7891   2
   2   4   2 477.357 10.1447   2
   3   4   2 73.4993 2.72354   2
   4   4   2 298.001 7.54494   2
   4   4   2 199.654 14.5635  -1
  -4   4   3 199.654 14.5635   2
   5   4   2 17.0018 5.25725  -1
  -5   4   3 17.0018 5.25725   2
   6   4   2 158.164 6.05892  -1
  -6   4   3 158.164 6.05892   2
   7   4   2 57.4226 3.23673  -1
  -7   4   3 57.4226 3.23673   2
   8   4   2 83.6350 7.14285  -1
  -8   4   3 83.6350 7.14285   2
   9   4   2 24.8543 6.56968  -1
  -9   4   3 24.8543 6.56968   2
  10   4   2 6.23991 1.35123   2
  11   4   2 18.0488 6.10469  -1
 -11   4   4 18.0488 6.10469   2
  12   4   2 17.1990 5.62514  -1
 -12   4   4 17.1990 5.62514   2
  13   4   2 4.53611 2.21464  -1
 -13   4   4 4.53611 2.21464   2
  14   4   2 6.73541 3.18457  -1
 -14   4   4 6.73541 3.18457   2
 -13   5   2 4.48885 1.85122  -1
  13   5   0 4.48885 1.85122   2
 -12   5   2 27.8285 8.33985  -1
  12   5   0 27.8285 8.33985   2
 -11   5   2 7.36314 11.7882  -1
  11   5   0 7.36314 11.7882   2
 -10   5   2 6.65405 1.82990   2
  -9   5   2 53.4614 12.4006  -1
   9   5   1 53.4614 12.4006   2
  -8   5   2 26.1625 6.04814  -1
   8   5   1 26.1625 6.04814   2
  -7   5   2 37.7992 2.73577  -1
   7   5   1 37.7992 2.73577   2
  -6   5   2 116.458 5.17796  -1
   6   5   1 116.458 5.17796   2
  -5   5   2 79.0812 6.31869  -1
   5   5   1 79.0812 6.31869   2
  -3   5   2 15.1889 1.64084   2
  -2   5   2 2.33953 0.75817   2
  -1   5   2 189.018 10.7705  -1
   1   5   2 189.018 10.7705   2
   0   5   2 261.767 6.35943  -1
   0   5   2 261.767 6.35943   2
   1   5   2 170.016 13.8439  -1
  -1   5   2 170.016 13.8439   2
   2   5   2 123.796 3.63787   2
   3   5   2 120.070 3.93752   2
   4   5   2 88.3209 3.61950   2
   4   5   2 56.7755 7.89841  -1
  -4   5   3 56.7755 7.89841   2
   5   5   2 244.895 17.7969  -1
  -5   5   3 244.895 17.7969   2
   6   5   2 21.7323 2.44984  -1
  -6   5   3 21.7323 2.44984   2
   7   5   2 138.051 5.53188  -1
  -7   5   3 138.051 5.53188   2
   8   5   2 43.9608 5.50750  -1
  -8   5   3 43.9608 5.50750   2
   9   5   2 24.4284 6.34770  -1
  -9   5   3 24.4284 6.34770   2
  10   5   2 68.0689 5.03229   2
  12   5   2 11.5175 3.74767  -1
 -12   5   4 11.5175 3.74767   2
  13   5   2 4.60138 1.99918  -1
 -13   5   4 4.60138 1.99918   2
 -12   6   2 3.60768 8.44740  -1
  12   6   0 3.60768 8.44740   2
 -11   6   2 1.25656 1.57101   2
 -11   6   2 9.69610 12.2950  -1
  11   6   0 9.69610 12.2950   2
 -10   6   2 8.51947 2.11192   2
  -9   6   2 15.0490 11.1734  -1
   9   6   1 15.0490 11.1734   2
  -8   6   2 26.0545 6.81929  -1
   8   6   1 26.0545 6.81929   2
  -7   6   2 28.9265 2.86345  -1
   7   6   1 28.9265 2.86345   2
  -6   6   2 136.067 5.50046  -1
   6   6   1 136.067 5.50046   2
  -5   6   2 120.130 8.58812  -1
   5   6   1 120.130 8.58812   2
  -4   6   2 134.275 5.12033   2
  -3   6   2 1.14225 0.85283   2
  -2   6   2 160.656 5.62421   2
  -1   6   2 67.1992 6.79453  -1
   1   6   2 67.1992 6.79453   2
   0   6   2 33.1053 1.73014  -1
   0   6   2 33.1053 1.73014   2
   1   6   2 25.9719 4.99847  -1
  -1   6   2 25.9719 4.99847   2
   2   6   2 19.1907 1.62335   2
   3   6   2 85.3822 4.33797   2
   4   6   2 66.1483 3.93948   2
   4   6   2 167.603 14.4015  -1
  -4   6   3 167.603 14.4015   2
   5   6   2 91.7364 10.5889  -1
  -5   6   3 91.7364 10.5889   2
   6   6   2 45.8648 3.44522  -1
  -6   6   3 45.8648 3.44522   2
   7   6   2 38.3729 2.99612  -1
  -7   6   3 38.3729 2.99612   2
   8   6   2 41.4236 6.23695  -1
  -8   6   3 41.4236 6.23695   2
   9   6   2 2.24776 5.42932  -1
  -9   6   3 2.24776 5.42932   2
  10   6   2 1.20752 1.65887   2
  12   6   2 4.03555 3.78583  -1
 -12   6   4 4.03555 3.78583   2
 -12   7   2 7.23301 7.00032  -1
  12   7   0 7.23301 7.00032   2
 -11   7   2 9.53220 1.99121   2
 -11   7   2 10.6634 15.0413  -1
  11   7   0 10.6634 15.0413   2
 -10   7   2 5.37913 2.55287   2
  -9   7   2 0.97325 9.51199  -1
   9   7   1 0.97325 9.51199   2
  -9   7   2 11.5575 2.71731   2
  -8   7   2 13.1358 7.05750  -1
   8   7   1 13.1358 7.05750   2
  -7   7   2 8.67588 2.55914  -1
   7   7   1 8.67588 2.55914   2
  -6   7   2 37.9617 3.10059  -1
   6   7   1 37.9617 3.10059   2
  -5   7   2 32.9582 4.48086  -1
   5   7   1 32.9582 4.48086   2
  -3   7   2 74.6230 4.44468   2
  -1   7   2 44.5269 5.18203  -1
   1   7   2 44.5269 5.18203   2
   0   7   2 35.7337 2.72752  -1
   0   7   2 35.7337 2.72752   2
   1   7   2 98.5875 7.01939  -1
  -1   7   2 98.5875 7.01939   2
   2   7   2 53.6399 3.64743   2
   2   7   2 62.8262 11.3738  -1
  -2   7   2 62.8262 11.3738   2
   3   7   2 8.20288 1.59680   2
   4   7   2 80.3858 5.24050   2
   4   7   2 63.1642 10.1437  -1
  -4   7   3 63.1642 10.1437   2
   5   7   2 15.8412 7.07223  -1
  -5   7   3 15.8412 7.07223   2
   6   7   2 13.6030 2.35375  -1
  -6   7   3 13.6030 2.35375   2
   7   7   2 12.0121 2.19024  -1
  -7   7   3 12.0121 2.19024   2
   8   7   2 15.5866 6.06574  -1
  -8   7   3 15.5866 6.06574   2
   9   7   2 13.2698 6.68746  -1
  -9   7   3 13.2698 6.68746   2
  10   7   2 5.47002 1.97356   2
 -10   8   2 0.05500 2.09547   2
  -9   8   2 1.91395 1.98312   2
  -9   8   2 32.1909 13.7519  -1
   9   8   1 32.1909 13.7519   2
  -8   8   2 3.34727 7.53364  -1
   8   8   1 3.34727 7.53364   2
  -7   8   2 12.6416 3.09673  -1
   7   8   1 12.6416 3.09673   2
  -6   8   2 12.3031 2.66141  -1
   6   8   1 12.3031 2.66141   2
  -5   8   2 19.3211 4.78295  -1
   5   8   1 19.3211 4.78295   2
  -3   8   2 10.5505 2.14981   2
  -1   8   2 92.3097 7.53403  -1
   1   8   2 92.3097 7.53403   2
   0   8   2 14.6573 3.20286  -1
   0   8   2 14.6573 3.20286   2
   1   8   2 132.316 9.05717  -1
  -1   8   2 132.316 9.05717   2
   2   8   2 68.7706 5.85851   2
   2   8   2 62.4299 12.2770  -1
  -2   8   2 62.4299 12.2770   2
   3   8   2 11.6895 2.34581   2
   4   8   2 33.3074 3.62854   2
   4   8   2 26.8428 8.72664  -1
  -4   8   3 26.8428 8.72664   2
   5   8   2 11.2942 8.02659  -1
  -5   8   3 11.2942 8.02659   2
   6   8   2 9.07868 2.14179  -1
  -6   8   3 9.07868 2.14179   2
   7   8   2 9.66740 2.31741  -1
  -7   8   3 9.66740 2.31741   2
   8   8   2 29.8689 6.59197  -1
  -8   8   3 29.8689 6.59197   2
  10   8   2 2.20993 2.47956   2
  -9   9   2 2.24355 13.2380  -1
   9   9   1 2.24355 13.2380   2
  -8   9   2 2.33149 2.22142   2
  -8   9   2 0.29864 14.4447  -1
   8   9   1 0.29864 14.4447   2
  -7   9   2 10.7149 3.17077  -1
   7   9   1 10.7149 3.17077   2
  -6   9   2 6.32230 3.96055  -1
   6   9   1 6.32230 3.96055   2
  -5   9   2 8.22074 4.91842  -1
   5   9   1 8.22074 4.91842   2
  -3   9   2 13.4020 3.14911   2
  -2   9   2 -0.3499 11.4776  -1
   2   9   2 -0.3499 11.4776   2
  -1   9   2 5.69404 4.83973  -1
   1   9   2 5.69404 4.83973   2
   0   9   2 1.21212 3.02245  -1
   0   9   2 1.21212 3.02245   2
   1   9   2 5.36604 4.28334  -1
  -1   9   2 5.36604 4.28334   2
   2   9   2 13.4046 11.8267  -1
  -2   9   2 13.4046 11.8267   2
   3   9   2 0.98626 2.19208   2
   4   9   2 1.78048 9.23242  -1
  -4   9   3 1.78048 9.23242   2
   4   9   2 4.68600 3.06031   2
   5   9   2 19.7248 9.27204  -1
  -5   9   3 19.7248 9.27204   2
   6   9   2 13.4436 2.97333  -1
  -6   9   3 13.4436 2.97333   2
   7   9   2 12.8093 2.77765  -1
  -7   9   3 12.8093 2.77765   2
  -6  10   2 -2.3417 7.90954  -1
   6  10   1 -2.3417 7.90954   2
  -5  10   2 5.57829 9.78577  -1
   5  10   1 5.57829 9.78577   2
  -3  10   2 1.48749 2.41611   2
  -2  10   2 14.7703 6.89333  -1
   2  10   2 14.7703 6.89333   2
  -1  10   2 7.53630 5.52288  -1
   1  10   2 7.53630 5.52288   2
   0  10   2 1.02373 3.70923  -1
   0  10   2 1.02373 3.70923   2
   1  10   2 0.98395 5.00094  -1
  -1  10   2 0.98395 5.00094   2
   2  10   2 -9.2296 11.9028  -1
  -2  10   2 -9.2296 11.9028   2
   3  10   2 5.24461 2.85643   2
   4  10   2 12.4811 4.56343   2
   4  10   2 7.16573 11.0590  -1
  -4  10   3 7.16573 11.0590   2
   5  10   2 10.0273 8.02886  -1
  -5  10   3 10.0273 8.02886   2
   6  10   2 7.13431 6.04922  -1
  -6  10   3 7.13431 6.04922   2
 -15   0   3 7.06860 14.5912  -1
  15   0   1 7.06860 14.5912   2
 -14   0   3 2.45937 11.3911  -1
  14   0   1 2.45937 11.3911   2
 -13   0   3 -0.3483 3.15026  -1
  13   0   1 -0.3483 3.15026   2
 -12   0   3 13.6624 3.08721   2
 -12   0   3 25.5240 10.1726  -1
  12   0   1 25.5240 10.1726   2
 -11   0   3 -0.7293 0.88776   2
 -11   0   3 53.0844 11.3786  -1
  11   0   1 53.0844 11.3786   2
 -10   0   3 138.623 6.25516   2
  -9   0   3 3.47997 1.12423   2
  -8   0   3 139.277 5.86473   2
  -8   0   3 62.0370 8.81931  -1
   8   0   2 62.0370 8.81931   2
  -7   0   3 72.6892 3.60315  -1
   7   0   2 72.6892 3.60315   2
  -6   0   3 435.518 27.0630  -1
   6   0   2 435.518 27.0630   2
  -5   0   3 8.42211 1.14225   2
  -5   0   3 152.648 11.7173  -1
   5   0   2 152.648 11.7173   2
  -4   0   3 54.2387 2.28793   2
  -3   0   3 439.497 12.5901   2
  -2   0   3 19.4850 1.13192   2
  -2   0   3 502.579 28.0080  -1
   2   0   3 502.579 28.0080   2
  -1   0   3 1495.29 78.0730  -1
   1   0   3 1495.29 78.0730   2
   0   0   3 6.14269 0.58708  -1
   0   0   3 6.14269 0.58708   2
   1   0   3 1581.67 85.6736  -1
  -1   0   3 1581.67 85.6736   2
   3   0   3 599.130 16.7329   2
   4   0   3 1707.49 45.9459   2
   5   0   3 92.0927 8.71175  -1
  -5   0   4 92.0927 8.71175   2
   6   0   3 139.497 8.41879  -1
  -6   0   4 139.497 8.41879   2
   7   0   3 85.6926 4.73223  -1
  -7   0   4 85.6926 4.73223   2
   8   0   3 62.4683 8.25958  -1
  -8   0   4 62.4683 8.25958   2
   9   0   3 308.456 12.8276   2
  10   0   3 164.447 8.63942   2
  12   0   3 19.4247 4.76326  -1
 -12   0   5 19.4247 4.76326   2
  13   0   3 11.8582 4.15946  -1
 -13   0   5 11.8582 4.15946   2
 -15   1   3 8.75131 9.07682  -1
  15   1   1 8.75131 9.07682   2
 -14   1   3 23.3419 4.95790  -1
  14   1   1 23.3419 4.95790   2
 -13   1   3 9.77320 2.96373  -1
  13   1   1 9.77320 2.96373   2
 -12   1   3 22.7396 7.16553  -1
  12   1   1 22.7396 7.16553   2
 -11   1   3 62.1264 11.6893  -1
  11   1   1 62.1264 11.6893   2
 -11   1   3 53.1261 3.53176   2
 -10   1   3 14.0085 1.46016   2
  -9   1   3 21.5431 1.77501   2
  -8   1   3 95.1540 7.53053  -1
   8   1   2 95.1540 7.53053   2
  -7   1   3 84.2593 2.98694  -1
   7   1   2 84.2593 2.98694   2
  -6   1   3 15.2318 2.97984  -1
   6   1   2 15.2318 2.97984   2
  -5   1   3 102.987 9.24722  -1
   5   1   2 102.987 9.24722   2
  -4   1   3 182.782 13.1707  -1
   4   1   2 182.782 13.1707   2
  -3   1   3 304.624 6.42565   2
  -2   1   3 199.779 4.14323   2
  -1   1   3 285.665 12.0345  -1
   1   1   3 285.665 12.0345   2
   0   1   3 1037.70 19.7452  -1
   0   1   3 1037.70 19.7452   2
   1   1   3 537.667 21.1862  -1
  -1   1   3 537.667 21.1862   2
   2   1   3 32.5483 1.13757   2
   3   1   3 30.7419 1.48738   2
   4   1   3 202.807 14.6189  -1
  -4   1   4 202.807 14.6189   2
   5   1   3 510.036 31.7039  -1
  -5   1   4 510.036 31.7039   2
   6   1   3 345.791 10.9528  -1
  -6   1   4 345.791 10.9528   2
   7   1   3 111.272 3.70514  -1
  -7   1   4 111.272 3.70514   2
   8   1   3 167.863 14.4843  -1
  -8   1   4 167.863 14.4843   2
   9   1   3 78.9044 4.08768   2
  10   1   3 40.9505 3.09611   2
  11   1   3 49.8124 8.91527  -1
 -11   1   5 49.8124 8.91527   2
  12   1   3 16.0899 4.94903  -1
 -12   1   5 16.0899 4.94903   2
  13   1   3 7.15098 1.90216  -1
 -13   1   5 7.15098 1.90216   2
  14   1   3 9.71279 3.44370  -1
 -14   1   5 9.71279 3.44370   2
 -15   2   3 -0.2006 2.38219   2
 -15   2   3 0.94496 8.90597  -1
  15   2   1 0.94496 8.90597   2
 -14   2   3 7.46130 4.17226  -1
  14   2   1 7.46130 4.17226   2
 -13   2   3 3.26664 2.90393  -1
  13   2   1 3.26664 2.90393   2
 -12   2   3 13.4964 6.10758  -1
  12   2   1 13.4964 6.10758   2
 -11   2   3 2.24603 1.20691   2
 -11   2   3 10.6194 9.73816  -1
  11   2   1 10.6194 9.73816   2
 -10   2   3 58.9398 3.78591   2
  -9   2   3 26.4913 8.62477  -1
   9   2   2 26.4913 8.62477   2
  -9   2   3 1.72249 0.95246   2
  -8   2   3 248.905 19.7569  -1
   8   2   2 248.905 19.7569   2
  -7   2   3 70.6331 2.84285  -1
   7   2   2 70.6331 2.84285   2
  -6   2   3 316.584 11.6635  -1
   6   2   2 316.584 11.6635   2
  -5   2   3 1105.31 61.8990  -1
   5   2   2 1105.31 61.8990   2
  -4   2   3 394.307 8.38845   2
  -4   2   3 239.705 14.3247  -1
   4   2   2 239.705 14.3247   2
  -3   2   3 254.559 5.63331   2
  -2   2   3 390.565 22.0819  -1
   2   2   3 390.565 22.0819   2
  -1   2   3 308.944 6.46329   2
   0   2   3 193.667 4.29867  -1
   0   2   3 193.667 4.29867   2
   1   2   3 94.7739 2.46243   2
   2   2   3 1075.64 56.6448  -1
  -2   2   3 1075.64 56.6448   2
   3   2   3 151.348 3.73472   2
   5   2   3 761.349 45.4859  -1
  -5   2   4 761.349 45.4859   2
   6   2   3 65.1842 3.43965  -1
  -6   2   4 65.1842 3.43965   2
   7   2   3 77.5773 2.75572  -1
  -7   2   4 77.5773 2.75572   2
   8   2   3 43.5466 4.88448  -1
  -8   2   4 43.5466 4.88448   2
   9   2   3 111.442 11.9987  -1
  -9   2   4 111.442 11.9987   2
  10   2   3 6.74970 1.78651   2
  11   2   3 7.36171 7.45583  -1
 -11   2   5 7.36171 7.45583   2
  12   2   3 14.3873 6.73124  -1
 -12   2   5 14.3873 6.73124   2
  13   2   3 5.86548 1.71737  -1
 -13   2   5 5.86548 1.71737   2
  14   2   3 -1.6588 2.82348  -1
 -14   2   5 -1.6588 2.82348   2
  15   2   3 1.82678 4.55485   2
 -15   3   3 2.22974 1.52872   2
 -15   3   3 18.2978 17.8155  -1
  15   3   1 18.2978 17.8155   2
 -14   3   3 31.8444 5.60105  -1
  14   3   1 31.8444 5.60105   2
 -13   3   3 9.31850 3.26670  -1
  13   3   1 9.31850 3.26670   2
 -12   3   3 9.84584 6.30861  -1
  12   3   1 9.84584 6.30861   2
 -11   3   3 68.1155 4.83657   2
 -11   3   3 25.2339 11.8182  -1
  11   3   1 25.2339 11.8182   2
 -10   3   3 19.4130 2.12200   2
  -9   3   3 24.0541 9.06763  -1
   9   3   2 24.0541 9.06763   2
  -8   3   3 105.270 8.51534  -1
   8   3   2 105.270 8.51534   2
  -7   3   3 73.3788 3.22354  -1
   7   3   2 73.3788 3.22354   2
  -6   3   3 64.8602 3.42892  -1
   6   3   2 64.8602 3.42892   2
  -5   3   3 217.301 10.9735  -1
   5   3   2 217.301 10.9735   2
  -4   3   3 116.269 3.58397   2
  -3   3   3 388.449 8.96344   2
  -2   3   3 101.804 3.09070   2
   0   3   3 337.506 7.24162  -1
   0   3   3 337.506 7.24162   2
   1   3   3 18.3602 1.11931   2
   1   3   3 637.088 35.3871  -1
  -1   3   3 637.088 35.3871   2
   2   3   3 21.0501 1.46516   2
   3   3   3 33.3721 1.49637   2
   4   3   3 447.467 9.61753   2
   5   3   3 69.3602 4.87345  -1
  -5   3   4 69.3602 4.87345   2
   6   3   3 123.010 4.79818  -1
  -6   3   4 123.010 4.79818   2
   7   3   3 120.291 4.18937  -1
  -7   3   4 120.291 4.18937   2
   8   3   3 71.1745 6.65198  -1
  -8   3   4 71.1745 6.65198   2
   9   3   3 39.3043 7.64969  -1
  -9   3   4 39.3043 7.64969   2
  10   3   3 7.57221 2.30619   2
  11   3   3 23.5614 8.33847  -1
 -11   3   5 23.5614 8.33847   2
  12   3   3 19.8070 8.16091  -1
 -12   3   5 19.8070 8.16091   2
  13   3   3 10.8729 2.57366  -1
 -13   3   5 10.8729 2.57366   2
  14   3   3 4.89710 3.00410  -1
 -14   3   5 4.89710 3.00410   2
 -14   4   3 8.02389 5.16404  -1
  14   4   1 8.02389 5.16404   2
 -13   4   3 6.60562 3.54881  -1
  13   4   1 6.60562 3.54881   2
 -12   4   3 12.4999 7.51986  -1
  12   4   1 12.4999 7.51986   2
 -11   4   3 2.60354 1.36879   2
 -11   4   3 5.36946 11.4288  -1
  11   4   1 5.36946 11.4288   2
 -10   4   3 33.5518 3.05536   2
  -9   4   3 53.6079 11.3413  -1
   9   4   2 53.6079 11.3413   2
  -8   4   3 35.7520 5.88645  -1
   8   4   2 35.7520 5.88645   2
  -7   4   3 25.8677 2.29688  -1
   7   4   2 25.8677 2.29688   2
  -6   4   3 54.9837 3.30571  -1
   6   4   2 54.9837 3.30571   2
  -5   4   3 32.0700 3.75416  -1
   5   4   2 32.0700 3.75416   2
  -3   4   3 153.464 4.44304   2
  -2   4   3 49.5541 1.89486   2
  -1   4   3 1211.28 66.0413  -1
   1   4   3 1211.28 66.0413   2
   0   4   3 9.78368 0.91891  -1
   0   4   3 9.78368 0.91891   2
   1   4   3 892.858 49.7605  -1
  -1   4   3 892.858 49.7605   2
   2   4   3 424.507 9.20907   2
   3   4   3 158.073 4.18372   2
   4   4   3 428.868 10.2880   2
   4   4   3 114.240 10.0881  -1
  -4   4   4 114.240 10.0881   2
   5   4   3 63.6069 4.81948  -1
  -5   4   4 63.6069 4.81948   2
   6   4   3 142.306 5.72779  -1
  -6   4   4 142.306 5.72779   2
   7   4   3 4.98167 1.55487  -1
  -7   4   4 4.98167 1.55487   2
   8   4   3 72.0768 6.54715  -1
  -8   4   4 72.0768 6.54715   2
   9   4   3 36.4353 7.78580  -1
  -9   4   4 36.4353 7.78580   2
  10   4   3 12.9419 2.84127   2
  11   4   3 9.24658 5.96848  -1
 -11   4   5 9.24658 5.96848   2
  12   4   3 12.3150 3.29314  -1
 -12   4   5 12.3150 3.29314   2
  13   4   3 6.98643 2.05694  -1
 -13   4   5 6.98643 2.05694   2
  14   4   3 -2.9510 2.94374  -1
 -14   4   5 -2.9510 2.94374   2
 -14   5   3 -7.5820 13.6634  -1
  14   5   1 -7.5820 13.6634   2
 -13   5   3 4.69956 3.58663  -1
  13   5   1 4.69956 3.58663   2
 -12   5   3 14.7561 8.14970  -1
  12   5   1 14.7561 8.14970   2
 -11   5   3 28.3188 12.6672  -1
  11   5   1 28.3188 12.6672   2
 -11   5   3 11.2854 2.32972   2
 -10   5   3 2.91651 1.31398   2
  -9   5   3 5.65638 8.57283  -1
   9   5   2 5.65638 8.57283   2
  -8   5   3 77.3202 8.45523  -1
   8   5   2 77.3202 8.45523   2
  -7   5   3 67.8232 4.21910  -1
   7   5   2 67.8232 4.21910   2
  -6   5   3 58.7441 3.28569  -1
   6   5   2 58.7441 3.28569   2
  -5   5   3 114.748 7.53579  -1
   5   5   2 114.748 7.53579   2
  -3   5   3 118.442 3.93867   2
  -1   5   3 72.3278 8.34388  -1
   1   5   3 72.3278 8.34388   2
   0   5   3 164.709 4.51184  -1
   0   5   3 164.709 4.51184   2
   1   5   3 217.511 16.2924  -1
  -1   5   3 217.511 16.2924   2
   2   5   3 40.0747 2.06257   2
   2   5   3 122.328 11.6532  -1
  -2   5   3 122.328 11.6532   2
   3   5   3 82.8793 3.35139   2
   4   5   3 135.160 4.43063   2
   4   5   3 94.5389 9.72418  -1
  -4   5   4 94.5389 9.72418   2
   5   5   3 156.068 12.8765  -1
  -5   5   4 156.068 12.8765   2
   6   5   3 67.5355 3.93703  -1
  -6   5   4 67.5355 3.93703   2
   7   5   3 94.3207 4.48772  -1
  -7   5   4 94.3207 4.48772   2
   8   5   3 48.9750 8.48542  -1
  -8   5   4 48.9750 8.48542   2
   9   5   3 16.1531 6.40267  -1
  -9   5   4 16.1531 6.40267   2
  10   5   3 23.3284 3.25178   2
  11   5   3 12.1447 4.77091  -1
 -11   5   5 12.1447 4.77091   2
  12   5   3 14.0686 3.47724  -1
 -12   5   5 14.0686 3.47724   2
  13   5   3 2.64360 2.02645  -1
 -13   5   5 2.64360 2.02645   2
 -13   6   3 -3.1727 9.65813  -1
  13   6   1 -3.1727 9.65813   2
 -12   6   3 3.32064 8.21446  -1
  12   6   1 3.32064 8.21446   2
 -11   6   3 1.66622 1.55274   2
 -11   6   3 8.78520 12.9177  -1
  11   6   1 8.78520 12.9177   2
 -10   6   3 9.11435 2.40327   2
  -9   6   3 16.2984 11.3600  -1
   9   6   2 16.2984 11.3600   2
  -8   6   3 34.0484 7.49683  -1
   8   6   2 34.0484 7.49683   2
  -7   6   3 63.9124 4.39253  -1
   7   6   2 63.9124 4.39253   2
  -6   6   3 37.1256 2.84426  -1
   6   6   2 37.1256 2.84426   2
  -5   6   3 156.207 8.34085  -1
   5   6   2 156.207 8.34085   2
  -3   6   3 101.122 4.37013   2
  -1   6   3 29.6546 3.86098  -1
   1   6   3 29.6546 3.86098   2
   0   6   3 99.4317 3.73102  -1
   0   6   3 99.4317 3.73102   2
   1   6   3 14.9285 4.63436  -1
  -1   6   3 14.9285 4.63436   2
   2   6   3 28.8814 2.20204   2
   2   6   3 161.191 15.1069  -1
  -2   6   3 161.191 15.1069   2
   3   6   3 26.3539 2.41704   2
   4   6   3 4.33956 1.20265   2
   4   6   3 44.7246 7.81875  -1
  -4   6   4 44.7246 7.81875   2
   5   6   3 110.058 11.5332  -1
  -5   6   4 110.058 11.5332   2
   6   6   3 62.2627 4.01471  -1
  -6   6   4 62.2627 4.01471   2
   7   6   3 39.9662 3.15760  -1
  -7   6   4 39.9662 3.15760   2
   8   6   3 10.2985 5.59308  -1
  -8   6   4 10.2985 5.59308   2
   9   6   3 56.1315 10.0807  -1
  -9   6   4 56.1315 10.0807   2
  10   6   3 14.1296 2.74386   2
  12   6   3 9.97448 3.59926  -1
 -12   6   5 9.97448 3.59926   2
 -12   7   3 16.1733 13.9672  -1
  12   7   1 16.1733 13.9672   2
 -11   7   3 -2.4889 14.7512  -1
  11   7   1 -2.4889 14.7512   2
 -11   7   3 22.4346 3.88697   2
 -10   7   3 8.25568 2.19581   2
  -9   7   3 5.07456 11.4717  -1
   9   7   2 5.07456 11.4717   2
  -8   7   3 19.3889 7.44257  -1
   8   7   2 19.3889 7.44257   2
  -7   7   3 13.6397 2.88351  -1
   7   7   2 13.6397 2.88351   2
  -6   7   3 27.9474 3.35308  -1
   6   7   2 27.9474 3.35308   2
  -5   7   3 31.0220 4.65647  -1
   5   7   2 31.0220 4.65647   2
  -3   7   3 19.4516 2.31340   2
  -1   7   3 89.7998 6.63927  -1
   1   7   3 89.7998 6.63927   2
   0   7   3 29.7970 2.57915  -1
   0   7   3 29.7970 2.57915   2
   1   7   3 171.940 11.9858  -1
  -1   7   3 171.940 11.9858   2
   2   7   3 38.2497 3.59979   2
   2   7   3 25.2544 9.58920  -1
  -2   7   3 25.2544 9.58920   2
   3   7   3 32.4012 2.93539   2
   4   7   3 59.3550 4.09678   2
   4   7   3 62.5377 9.65992  -1
  -4   7   4 62.5377 9.65992   2
   5   7   3 4.24800 6.69457  -1
  -5   7   4 4.24800 6.69457   2
   6   7   3 21.4135 2.55558  -1
  -6   7   4 21.4135 2.55558   2
   7   7   3 36.9727 3.45373  -1
  -7   7   4 36.9727 3.45373   2
   8   7   3 21.4841 7.04187  -1
  -8   7   4 21.4841 7.04187   2
   9   7   3 33.7934 8.59857  -1
  -9   7   4 33.7934 8.59857   2
  10   7   3 3.77219 2.38382   2
 -10   8   3 10.6651 2.63990   2
  -9   8   3 -0.5836 1.83722   2
  -9   8   3 -5.6682 12.1752  -1
   9   8   2 -5.6682 12.1752   2
  -8   8   3 8.41776 8.44449  -1
   8   8   2 8.41776 8.44449   2
  -7   8   3 6.59614 3.01542  -1
   7   8   2 6.59614 3.01542   2
  -6   8   3 6.52716 2.60546  -1
   6   8   2 6.52716 2.60546   2
  -5   8   3 10.1649 7.02899  -1
   5   8   2 10.1649 7.02899   2
  -3   8   3 4.58800 1.69581   2
  -2   8   3 73.5189 13.4094  -1
   2   8   3 73.5189 13.4094   2
  -1   8   3 75.7026 6.94383  -1
   1   8   3 75.7026 6.94383   2
   0   8   3 48.4985 4.54641  -1
   0   8   3 48.4985 4.54641   2
   1   8   3 41.9979 4.86893  -1
  -1   8   3 41.9979 4.86893   2
   2   8   3 54.2717 11.8348  -1
  -2   8   3 54.2717 11.8348   2
   3   8   3 12.0909 2.52313   2
   4   8   3 5.08561 7.23471  -1
  -4   8   4 5.08561 7.23471   2
   4   8   3 38.1247 3.92259   2
   5   8   3 44.0166 10.1179  -1
  -5   8   4 44.0166 10.1179   2
   6   8   3 30.8115 3.45835  -1
  -6   8   4 30.8115 3.45835   2
   7   8   3 15.1724 2.52506  -1
  -7   8   4 15.1724 2.52506   2
   8   8   3 50.6764 8.75891  -1
  -8   8   4 50.6764 8.75891   2
   9   8   3 -5.7483 6.88977  -1
  -9   8   4 -5.7483 6.88977   2
  10   8   3 1.58545 2.35136   2
  -8   9   3 15.5693 3.64794   2
  -8   9   3 22.8181 15.4119  -1
   8   9   2 22.8181 15.4119   2
  -7   9   3 8.94104 4.17369  -1
   7   9   2 8.94104 4.17369   2
  -6   9   3 15.0809 4.62257  -1
   6   9   2 15.0809 4.62257   2
  -5   9   3 10.6963 8.03631  -1
   5   9   2 10.6963 8.03631   2
  -3   9   3 9.81708 2.56088   2
  -2   9   3 34.8256 7.30499  -1
   2   9   3 34.8256 7.30499   2
  -1   9   3 12.1676 5.06798  -1
   1   9   3 12.1676 5.06798   2
   0   9   3 19.1605 3.96422  -1
   0   9   3 19.1605 3.96422   2
   1   9   3 7.55700 4.22175  -1
  -1   9   3 7.55700 4.22175   2
   2   9   3 -2.1308 11.5480  -1
  -2   9   3 -2.1308 11.5480   2
   3   9   3 11.2874 2.96254   2
   4   9   3 8.93245 10.2832  -1
  -4   9   4 8.93245 10.2832   2
   4   9   3 7.70423 3.62339   2
   5   9   3 21.3277 9.86440  -1
  -5   9   4 21.3277 9.86440   2
   6   9   3 12.5388 3.36991  -1
  -6   9   4 12.5388 3.36991   2
   7   9   3 14.5486 2.99476  -1
  -7   9   4 14.5486 2.99476   2
   8   9   3 9.70000 7.12366  -1
  -8   9   4 9.70000 7.12366   2
  -5  10   3 11.3719 9.48869  -1
   5  10   2 11.3719 9.48869   2
  -3  10   3 -1.6797 2.06116   2
  -2  10   3 17.4918 7.97633  -1
   2  10   3 17.4918 7.97633   2
  -1  10   3 18.8922 6.00869  -1
   1  10   3 18.8922 6.00869   2
   0  10   3 14.6296 4.01517  -1
   0  10   3 14.6296 4.01517   2
   1  10   3 26.9131 5.53165  -1
  -1  10   3 26.9131 5.53165   2
   2  10   3 21.3927 12.7522  -1
  -2  10   3 21.3927 12.7522   2
   3  10   3 1.70919 2.52319   2
   4  10   3 3.71113 3.27055   2
 -15   0   4 -5.3362 15.5685  -1
  15   0   2 -5.3362 15.5685   2
 -14   0   4 1.38200 4.59060  -1
  14   0   2 1.38200 4.59060   2
 -13   0   4 28.3902 5.30216  -1
  13   0   2 28.3902 5.30216   2
 -12   0   4 10.6478 9.11100  -1
  12   0   2 10.6478 9.11100   2
 -11   0   4 4.76688 1.15910   2
 -11   0   4 74.3382 13.1641  -1
  11   0   2 74.3382 13.1641   2
 -10   0   4 30.9606 2.78111   2
  -9   0   4 20.3907 2.28777   2
  -8   0   4 39.8828 7.89024  -1
   8   0   3 39.8828 7.89024   2
  -7   0   4 62.2921 4.16779  -1
   7   0   3 62.2921 4.16779   2
  -6   0   4 142.026 11.8627  -1
   6   0   3 142.026 11.8627   2
  -5   0   4 84.0271 8.49246  -1
   5   0   3 84.0271 8.49246   2
  -4   0   4 71.4283 3.05690   2
  -3   0   4 1.51404 0.47929   2
  -2   0   4 96.9897 7.49984  -1
   2   0   4 96.9897 7.49984   2
  -1   0   4 1797.36 67.7795  -1
   1   0   4 1797.36 67.7795   2
   0   0   4 2757.14 73.0136  -1
   0   0   4 2757.14 73.0136   2
   1   0   4 1007.88 55.7749  -1
  -1   0   4 1007.88 55.7749   2
   2   0   4 41.9085 4.57058  -1
  -2   0   4 41.9085 4.57058   2
   3   0   4 2202.64 58.8409   2
   4   0   4 27.2879 4.59007  -1
  -4   0   5 27.2879 4.59007   2
   5   0   4 347.236 23.3714  -1
  -5   0   5 347.236 23.3714   2
   6   0   4 126.731 8.13194  -1
  -6   0   5 126.731 8.13194   2
   7   0   4 168.648 7.43292  -1
  -7   0   5 168.648 7.43292   2
   8   0   4 21.9277 5.85695  -1
  -8   0   5 21.9277 5.85695   2
  10   0   4 96.0324 7.21086   2
  11   0   4 46.6581 8.62525  -1
 -11   0   6 46.6581 8.62525   2
  12   0   4 35.4916 6.52032  -1
 -12   0   6 35.4916 6.52032   2
  13   0   4 21.0839 5.09835  -1
 -13   0   6 21.0839 5.09835   2
 -15   1   4 19.9618 9.43890  -1
  15   1   2 19.9618 9.43890   2
 -14   1   4 38.0391 6.97841  -1
  14   1   2 38.0391 6.97841   2
 -14   1   4 13.0508 8.86391   2
 -13   1   4 8.48794 2.88454  -1
  13   1   2 8.48794 2.88454   2
 -12   1   4 23.4006 7.59887  -1
  12   1   2 23.4006 7.59887   2
 -11   1   4 76.5035 3.63593   2
 -11   1   4 28.7608 7.58368  -1
  11   1   2 28.7608 7.58368   2
 -10   1   4 18.5971 1.91859   2
  -9   1   4 25.6064 1.88812   2
  -8   1   4 280.610 15.0236  -1
   8   1   3 280.610 15.0236   2
  -7   1   4 105.927 4.06851  -1
   7   1   3 105.927 4.06851   2
  -6   1   4 427.129 19.2032  -1
   6   1   3 427.129 19.2032   2
  -5   1   4 286.612 19.4096  -1
   5   1   3 286.612 19.4096   2
  -4   1   4 528.407 31.3140  -1
   4   1   3 528.407 31.3140   2
  -3   1   4 48.3930 1.61510   2
  -2   1   4 444.355 9.81851   2
  -1   1   4 392.660 16.4464  -1
   1   1   4 392.660 16.4464   2
   0   1   4 1529.30 28.9728  -1
   0   1   4 1529.30 28.9728   2
   1   1   4 233.961 10.1874  -1
  -1   1   4 233.961 10.1874   2
   2   1   4 141.292 3.39603   2
   3   1   4 13.8537 1.05368   2
   4   1   4 296.595 7.12695   2
   5   1   4 36.6770 5.56545  -1
  -5   1   5 36.6770 5.56545   2
   6   1   4 537.713 14.8235  -1
  -6   1   5 537.713 14.8235   2
   7   1   4 210.529 6.25070  -1
  -7   1   5 210.529 6.25070   2
   8   1   4 64.2522 6.08975  -1
  -8   1   5 64.2522 6.08975   2
   9   1   4 74.9748 10.4483  -1
  -9   1   5 74.9748 10.4483   2
  10   1   4 90.0188 5.24201   2
  11   1   4 27.1364 8.74053  -1
 -11   1   6 27.1364 8.74053   2
  12   1   4 18.8177 6.05842  -1
 -12   1   6 18.8177 6.05842   2
  13   1   4 11.9495 1.96684  -1
 -13   1   6 11.9495 1.96684   2
  14   1   4 9.69540 3.83104  -1
 -14   1   6 9.69540 3.83104   2
  15   1   4 8.70331 4.49995   2
 -15   2   4 48.0760 18.9337  -1
  15   2   2 48.0760 18.9337   2
 -15   2   4 2.29180 1.15399   2
 -14   2   4 5.09470 3.96292  -1
  14   2   2 5.09470 3.96292   2
 -13   2   4 6.03596 3.09335  -1
  13   2   2 6.03596 3.09335   2
 -12   2   4 11.5524 5.88340  -1
  12   2   2 11.5524 5.88340   2
 -11   2   4 12.1529 9.81457  -1
  11   2   2 12.1529 9.81457   2
 -10   2   4 57.2797 3.72517   2
  -9   2   4 244.251 21.2155  -1
   9   2   3 244.251 21.2155   2
  -8   2   4 54.1735 6.37584  -1
   8   2   3 54.1735 6.37584   2
  -7   2   4 167.334 5.21278  -1
   7   2   3 167.334 5.21278   2
  -6   2   4 168.102 5.29050  -1
   6   2   3 168.102 5.29050   2
  -5   2   4 958.147 54.6132  -1
   5   2   3 958.147 54.6132   2
  -4   2   4 31.2809 1.38849   2
  -4   2   4 22.1877 2.18929  -1
   4   2   3 22.1877 2.18929   2
  -3   2   4 318.609 6.93845   2
  -2   2   4 350.722 20.4962  -1
   2   2   4 350.722 20.4962   2
  -1   2   4 228.766 14.8144  -1
   1   2   4 228.766 14.8144   2
   0   2   4 249.718 5.47236  -1
   0   2   4 249.718 5.47236   2
   1   2   4 376.544 15.3059  -1
  -1   2   4 376.544 15.3059   2
   2   2   4 1182.64 45.1763  -1
  -2   2   4 1182.64 45.1763   2
   3   2   4 108.050 2.94683   2
   4   2   4 496.075 10.3893   2
   5   2   4 708.017 43.1509  -1
  -5   2   5 708.017 43.1509   2
   6   2   4 59.0483 2.95833  -1
  -6   2   5 59.0483 2.95833   2
   7   2   4 121.585 3.95066  -1
  -7   2   5 121.585 3.95066   2
   8   2   4 14.5795 3.74527  -1
  -8   2   5 14.5795 3.74527   2
   9   2   4 99.8173 12.0032  -1
  -9   2   5 99.8173 12.0032   2
  10   2   4 23.4275 2.80157   2
  11   2   4 44.6242 9.87751  -1
 -11   2   6 44.6242 9.87751   2
  12   2   4 14.8520 3.51797  -1
 -12   2   6 14.8520 3.51797   2
  13   2   4 5.48078 1.97365  -1
 -13   2   6 5.48078 1.97365   2
  14   2   4 -1.9473 2.84933  -1
 -14   2   6 -1.9473 2.84933   2
 -15   3   4 6.37111 2.60563   2
 -14   3   4 31.1064 5.30813  -1
  14   3   2 31.1064 5.30813   2
 -13   3   4 2.71456 2.92925  -1
  13   3   2 2.71456 2.92925   2
 -12   3   4 1.06692 6.28169  -1
  12   3   2 1.06692 6.28169   2
 -11   3   4 73.1085 14.0825  -1
  11   3   2 73.1085 14.0825   2
 -10   3   4 6.88900 1.40148   2
  -9   3   4 33.2025 8.80280  -1
   9   3   3 33.2025 8.80280   2
  -8   3   4 131.549 9.81394  -1
   8   3   3 131.549 9.81394   2
  -7   3   4 77.3433 3.94216  -1
   7   3   3 77.3433 3.94216   2
  -6   3   4 167.741 6.45228  -1
   6   3   3 167.741 6.45228   2
  -5   3   4 50.1619 3.46080  -1
   5   3   3 50.1619 3.46080   2
  -4   3   4 126.498 3.86356   2
  -3   3   4 246.672 6.22938   2
  -1   3   4 264.655 11.9791  -1
   1   3   4 264.655 11.9791   2
   0   3   4 886.693 17.5231  -1
   0   3   4 886.693 17.5231   2
   1   3   4 269.230 16.4143  -1
  -1   3   4 269.230 16.4143   2
   2   3   4 229.933 5.38917   2
   2   3   4 212.826 13.5773  -1
  -2   3   4 212.826 13.5773   2
   3   3   4 52.2370 2.04021   2
   4   3   4 293.309 6.77581   2
   4   3   4 230.093 15.9245  -1
  -4   3   5 230.093 15.9245   2
   5   3   4 157.291 12.5716  -1
  -5   3   5 157.291 12.5716   2
   6   3   4 159.881 5.67314  -1
  -6   3   5 159.881 5.67314   2
   7   3   4 186.362 5.69016  -1
  -7   3   5 186.362 5.69016   2
   8   3   4 47.3968 5.49563  -1
  -8   3   5 47.3968 5.49563   2
   9   3   4 18.9986 6.19365  -1
  -9   3   5 18.9986 6.19365   2
  10   3   4 18.4499 3.27932   2
  11   3   4 16.8427 8.32989  -1
 -11   3   6 16.8427 8.32989   2
  12   3   4 16.2657 3.77908  -1
 -12   3   6 16.2657 3.77908   2
  13   3   4 11.8401 2.30173  -1
 -13   3   6 11.8401 2.30173   2
  14   3   4 1.31384 2.62648  -1
 -14   3   6 1.31384 2.62648   2
 -14   4   4 8.02013 5.57102  -1
  14   4   2 8.02013 5.57102   2
 -13   4   4 7.83471 3.59746  -1
  13   4   2 7.83471 3.59746   2
 -12   4   4 7.58166 7.06468  -1
  12   4   2 7.58166 7.06468   2
 -11   4   4 57.4628 13.8736  -1
  11   4   2 57.4628 13.8736   2
 -10   4   4 51.4001 4.62451   2
  -9   4   4 77.0876 13.1004  -1
   9   4   3 77.0876 13.1004   2
  -8   4   4 39.9612 6.39187  -1
   8   4   3 39.9612 6.39187   2
  -7   4   4 6.58483 1.54118  -1
   7   4   3 6.58483 1.54118   2
  -6   4   4 65.2656 3.41277  -1
   6   4   3 65.2656 3.41277   2
  -5   4   4 118.081 5.84492  -1
   5   4   3 118.081 5.84492   2
  -3   4   4 61.8618 2.64863   2
  -1   4   4 663.704 38.1938  -1
   1   4   4 663.704 38.1938   2
   0   4   4 18.6148 1.18154  -1
   0   4   4 18.6148 1.18154   2
   1   4   4 600.845 34.5920  -1
  -1   4   4 600.845 34.5920   2
   2   4   4 49.1026 2.17609   2
   2   4   4 55.8534 6.89134  -1
  -2   4   4 55.8534 6.89134   2
   3   4   4 425.345 9.34331   2
   4   4   4 189.847 5.44545   2
   5   4   4 182.355 9.57889  -1
  -5   4   5 182.355 9.57889   2
   6   4   4 188.967 6.88970  -1
  -6   4   5 188.967 6.88970   2
   7   4   4 52.1161 2.99822  -1
  -7   4   5 52.1161 2.99822   2
   8   4   4 13.9783 5.50793  -1
  -8   4   5 13.9783 5.50793   2
   9   4   4 24.5779 7.37963  -1
  -9   4   5 24.5779 7.37963   2
  10   4   4 41.5452 4.84759   2
  11   4   4 21.7958 7.40838  -1
 -11   4   6 21.7958 7.40838   2
  12   4   4 12.6752 3.28424  -1
 -12   4   6 12.6752 3.28424   2
  13   4   4 2.94025 2.20053  -1
 -13   4   6 2.94025 2.20053   2
 -13   5   4 3.82986 3.69174  -1
  13   5   2 3.82986 3.69174   2
 -12   5   4 0.71579 7.84173  -1
  12   5   2 0.71579 7.84173   2
 -11   5   4 7.91519 2.16732   2
 -11   5   4 11.2802 12.3245  -1
  11   5   2 11.2802 12.3245   2
 -10   5   4 3.40363 1.35775   2
  -9   5   4 1.27751 9.57504  -1
   9   5   3 1.27751 9.57504   2
  -8   5   4 86.9213 9.18457  -1
   8   5   3 86.9213 9.18457   2
  -7   5   4 45.4017 3.62119  -1
   7   5   3 45.4017 3.62119   2
  -6   5   4 43.9866 2.79641  -1
   6   5   3 43.9866 2.79641   2
  -5   5   4 79.8944 7.57686  -1
   5   5   3 79.8944 7.57686   2
  -3   5   4 128.657 4.21154   2
  -1   5   4 193.301 14.9988  -1
   1   5   4 193.301 14.9988   2
   0   5   4 196.662 5.18887  -1
   0   5   4 196.662 5.18887   2
   1   5   4 68.8134 8.22229  -1
  -1   5   4 68.8134 8.22229   2
   2   5   4 220.039 5.65201   2
   2   5   4 94.4817 10.0965  -1
  -2   5   4 94.4817 10.0965   2
   3   5   4 53.7742 2.96565   2
   4   5   4 139.818 4.63095   2
   4   5   4 102.489 9.88057  -1
  -4   5   5 102.489 9.88057   2
   5   5   4 118.084 10.8599  -1
  -5   5   5 118.084 10.8599   2
   6   5   4 212.737 7.85833  -1
  -6   5   5 212.737 7.85833   2
   7   5   4 35.5673 3.07798  -1
  -7   5   5 35.5673 3.07798   2
   8   5   4 56.3146 9.16974  -1
  -8   5   5 56.3146 9.16974   2
   9   5   4 13.8218 6.96820  -1
  -9   5   5 13.8218 6.96820   2
  10   5   4 44.7986 6.03700   2
  11   5   4 10.9005 6.69014  -1
 -11   5   6 10.9005 6.69014   2
  12   5   4 11.2536 3.14474  -1
 -12   5   6 11.2536 3.14474   2
  13   5   4 1.71410 2.10250  -1
 -13   5   6 1.71410 2.10250   2
 -13   6   4 0.06379 7.52479  -1
  13   6   2 0.06379 7.52479   2
 -12   6   4 8.86025 8.64111  -1
  12   6   2 8.86025 8.64111   2
 -11   6   4 0.77306 1.42723   2
 -11   6   4 -8.8443 12.1964  -1
  11   6   2 -8.8443 12.1964   2
 -10   6   4 16.2835 2.43860   2
  -9   6   4 19.4468 12.5525  -1
   9   6   3 19.4468 12.5525   2
  -8   6   4 20.6831 7.03527  -1
   8   6   3 20.6831 7.03527   2
  -7   6   4 84.1963 5.16610  -1
   7   6   3 84.1963 5.16610   2
  -6   6   4 26.2036 3.16558  -1
   6   6   3 26.2036 3.16558   2
  -5   6   4 182.157 9.21529  -1
   5   6   3 182.157 9.21529   2
  -3   6   4 79.1069 4.06947   2
  -1   6   4 113.974 6.89020  -1
   1   6   4 113.974 6.89020   2
   0   6   4 317.907 7.84841  -1
   0   6   4 317.907 7.84841   2
   1   6   4 171.530 11.0774  -1
  -1   6   4 171.530 11.0774   2
   2   6   4 8.82863 1.24729   2
   2   6   4 241.698 18.8853  -1
  -2   6   4 241.698 18.8853   2
   3   6   4 46.7736 2.92548   2
   4   6   4 14.0735 1.79313   2
   4   6   4 19.1899 6.46371  -1
  -4   6   5 19.1899 6.46371   2
   5   6   4 75.3305 9.42758  -1
  -5   6   5 75.3305 9.42758   2
   6   6   4 6.25450 2.10871  -1
  -6   6   5 6.25450 2.10871   2
   7   6   4 59.7069 4.16492  -1
  -7   6   5 59.7069 4.16492   2
   8   6   4 4.18682 5.81550  -1
  -8   6   5 4.18682 5.81550   2
   9   6   4 32.0117 8.32855  -1
  -9   6   5 32.0117 8.32855   2
  10   6   4 6.04753 2.81718   2
  11   6   4 15.7087 7.60703  -1
 -11   6   6 15.7087 7.60703   2
  12   6   4 -1.4069 7.70652  -1
 -12   6   6 -1.4069 7.70652   2
 -11   7   4 13.3147 14.5922  -1
  11   7   2 13.3147 14.5922   2
 -11   7   4 13.9310 2.00721   2
 -10   7   4 2.16938 1.37382   2
  -9   7   4 11.8685 12.3832  -1
   9   7   3 11.8685 12.3832   2
  -8   7   4 16.0070 7.93357  -1
   8   7   3 16.0070 7.93357   2
  -7   7   4 30.2151 4.33841  -1
   7   7   3 30.2151 4.33841   2
  -6   7   4 35.1560 3.69708  -1
   6   7   3 35.1560 3.69708   2
  -5   7   4 21.9808 6.73425  -1
   5   7   3 21.9808 6.73425   2
  -3   7   4 65.0773 4.49428   2
  -2   7   4 54.1731 10.5169  -1
   2   7   4 54.1731 10.5169   2
  -1   7   4 36.0406 3.89879  -1
   1   7   4 36.0406 3.89879   2
   0   7   4 76.0574 4.22978  -1
   0   7   4 76.0574 4.22978   2
   1   7   4 23.3079 4.31786  -1
  -1   7   4 23.3079 4.31786   2
   2   7   4 81.4191 12.4621  -1
  -2   7   4 81.4191 12.4621   2
   3   7   4 22.1859 2.42114   2
   4   7   4 43.5778 3.46834   2
   4   7   4 16.1339 7.18226  -1
  -4   7   5 16.1339 7.18226   2
   6   7   4 7.62766 2.11205  -1
  -6   7   5 7.62766 2.11205   2
   7   7   4 12.4883 2.49267  -1
  -7   7   5 12.4883 2.49267   2
   8   7   4 12.4546 7.01032  -1
  -8   7   5 12.4546 7.01032   2
   9   7   4 30.9283 9.15553  -1
  -9   7   5 30.9283 9.15553   2
  10   7   4 1.86219 2.60189   2
 -10   8   4 13.6059 5.16847   2
  -9   8   4 23.4562 14.4763  -1
   9   8   3 23.4562 14.4763   2
  -8   8   4 6.84429 9.06507  -1
   8   8   3 6.84429 9.06507   2
  -7   8   4 15.2207 3.33770  -1
   7   8   3 15.2207 3.33770   2
  -6   8   4 25.7463 4.48742  -1
   6   8   3 25.7463 4.48742   2
  -5   8   4 27.0460 8.08457  -1
   5   8   3 27.0460 8.08457   2
  -3   8   4 24.0069 2.66674   2
  -2   8   4 20.1255 10.1698  -1
   2   8   4 20.1255 10.1698   2
  -1   8   4 52.8162 5.91884  -1
   1   8   4 52.8162 5.91884   2
   0   8   4 15.8340 3.09598  -1
   0   8   4 15.8340 3.09598   2
   1   8   4 76.6032 5.88794  -1
  -1   8   4 76.6032 5.88794   2
   2   8   4 10.2371 9.34889  -1
  -2   8   4 10.2371 9.34889   2
   3   8   4 29.8021 3.39928   2
   4   8   4 26.1257 3.31009   2
   6   8   4 8.88240 2.65680  -1
  -6   8   5 8.88240 2.65680   2
   7   8   4 9.05028 2.55586  -1
  -7   8   5 9.05028 2.55586   2
   8   8   4 8.68481 7.61317  -1
  -8   8   5 8.68481 7.61317   2
   9   8   4 5.68488 7.03269  -1
  -9   8   5 5.68488 7.03269   2
  -8   9   4 20.0988 14.9210  -1
   8   9   3 20.0988 14.9210   2
  -7   9   4 9.45579 3.37925  -1
   7   9   3 9.45579 3.37925   2
  -6   9   4 12.9343 4.59664  -1
   6   9   3 12.9343 4.59664   2
  -5   9   4 19.2183 8.68299  -1
   5   9   3 19.2183 8.68299   2
  -3   9   4 30.7512 4.22781   2
  -2   9   4 8.52497 6.39512  -1
   2   9   4 8.52497 6.39512   2
  -1   9   4 1.05033 4.83916  -1
   1   9   4 1.05033 4.83916   2
   0   9   4 2.15832 3.13621  -1
   0   9   4 2.15832 3.13621   2
   1   9   4 6.41679 4.15128  -1
  -1   9   4 6.41679 4.15128   2
   2   9   4 -0.4346 10.9103  -1
  -2   9   4 -0.4346 10.9103   2
   3   9   4 8.31816 2.72913   2
   4   9   4 8.74115 3.64261   2
   5   9   4 18.8313 8.72538  -1
  -5   9   5 18.8313 8.72538   2
   6   9   4 9.96105 3.01265  -1
  -6   9   5 9.96105 3.01265   2
   7   9   4 3.21305 2.55491  -1
  -7   9   5 3.21305 2.55491   2
   8   9   4 7.89242 7.31393  -1
  -8   9   5 7.89242 7.31393   2
   8   9   4 11.9490 4.65405   2
  -5  10   4 -0.8242 3.51234   2
  -4  10   4 4.60065 3.27813   2
  -3  10   4 3.13032 2.65946   2
  -2  10   4 14.1669 3.73018   2
  -2  10   4 23.7910 9.27160  -1
   2  10   4 23.7910 9.27160   2
  -1  10   4 12.3186 5.88641  -1
   1  10   4 12.3186 5.88641   2
   0  10   4 6.91131 3.96740  -1
   0  10   4 6.91131 3.96740   2
   1  10   4 4.59417 4.71829  -1
  -1  10   4 4.59417 4.71829   2
   3  10   4 7.34555 3.84777   2
   4  10   4 11.4483 4.31225   2
 -15   0   5 1.60289 15.5640  -1
  15   0   3 1.60289 15.5640   2
 -14   0   5 8.58121 4.97123  -1
  14   0   3 8.58121 4.97123   2
 -13   0   5 27.9013 4.86378  -1
  13   0   3 27.9013 4.86378   2
 -12   0   5 46.8900 12.1202  -1
  12   0   3 46.8900 12.1202   2
 -11   0   5 22.6282 3.32744   2
 -11   0   5 15.6489 10.3638  -1
  11   0   3 15.6489 10.3638   2
 -10   0   5 21.4416 2.98637   2
  -9   0   5 35.1268 3.36871   2
  -9   0   5 105.668 13.2530  -1
   9   0   4 105.668 13.2530   2
  -8   0   5 9.38487 5.86623  -1
   8   0   4 9.38487 5.86623   2
  -7   0   5 87.6637 5.23713  -1
   7   0   4 87.6637 5.23713   2
  -6   0   5 61.3082 5.33419  -1
   6   0   4 61.3082 5.33419   2
  -5   0   5 197.316 14.9749  -1
   5   0   4 197.316 14.9749   2
  -4   0   5 8.63861 4.04808  -1
   4   0   4 8.63861 4.04808   2
  -2   0   5 86.6427 7.29022  -1
   2   0   5 86.6427 7.29022   2
  -1   0   5 1559.83 59.4916  -1
   1   0   5 1559.83 59.4916   2
   0   0   5 2275.97 60.6683  -1
   0   0   5 2275.97 60.6683   2
   1   0   5 1559.09 47.8796  -1
  -1   0   5 1559.09 47.8796   2
   2   0   5 111.626 8.87998  -1
  -2   0   5 111.626 8.87998   2
   3   0   5 3012.16 80.1554   2
   3   0   5 1071.76 60.9898  -1
  -3   0   5 1071.76 60.9898   2
   4   0   5 170.459 13.4865  -1
  -4   0   6 170.459 13.4865   2
   5   0   5 675.264 41.5183  -1
  -5   0   6 675.264 41.5183   2
   6   0   5 44.9666 3.61468  -1
  -6   0   6 44.9666 3.61468   2
   7   0   5 542.675 19.0430  -1
  -7   0   6 542.675 19.0430   2
   8   0   5 47.9325 8.28313  -1
  -8   0   6 47.9325 8.28313   2
  10   0   5 94.6776 7.38221   2
  11   0   5 67.4014 10.3480  -1
 -11   0   7 67.4014 10.3480   2
  12   0   5 52.9390 7.73854  -1
 -12   0   7 52.9390 7.73854   2
  13   0   5 43.0438 7.75547  -1
 -13   0   7 43.0438 7.75547   2
  15   0   5 2.76168 4.04884   2
 -15   1   5 -12.198 16.0209  -1
  15   1   3 -12.198 16.0209   2
 -14   1   5 19.2126 6.27010  -1
  14   1   3 19.2126 6.27010   2
 -13   1   5 3.74503 2.88585  -1
  13   1   3 3.74503 2.88585   2
 -12   1   5 18.4815 7.52488  -1
  12   1   3 18.4815 7.52488   2
 -11   1   5 36.2304 8.23062  -1
  11   1   3 36.2304 8.23062   2
 -10   1   5 58.9700 3.03193   2
  -9   1   5 45.5452 10.3403  -1
   9   1   4 45.5452 10.3403   2
  -8   1   5 97.1825 8.36395  -1
   8   1   4 97.1825 8.36395   2
  -7   1   5 133.341 4.85212  -1
   7   1   4 133.341 4.85212   2
  -6   1   5 279.046 8.67067  -1
   6   1   4 279.046 8.67067   2
  -5   1   5 43.4097 4.59859  -1
   5   1   4 43.4097 4.59859   2
  -4   1   5 282.462 6.34938   2
  -3   1   5 239.648 5.97969   2
  -2   1   5 869.257 18.4080   2
  -1   1   5 137.931 5.00331  -1
   1   1   5 137.931 5.00331   2
   0   1   5 1622.50 30.8997  -1
   0   1   5 1622.50 30.8997   2
   1   1   5 53.3295 2.57101  -1
  -1   1   5 53.3295 2.57101   2
   2   1   5 63.1975 1.76785   2
   3   1   5 132.236 3.75266   2
   4   1   5 1739.50 35.7696   2
   5   1   5 73.0463 5.83515  -1
  -5   1   6 73.0463 5.83515   2
   6   1   5 577.212 13.3140  -1
  -6   1   6 577.212 13.3140   2
   7   1   5 144.706 5.41310  -1
  -7   1   6 144.706 5.41310   2
   8   1   5 183.988 11.5652  -1
  -8   1   6 183.988 11.5652   2
   9   1   5 67.3128 10.6285  -1
  -9   1   6 67.3128 10.6285   2
  10   1   5 34.5757 3.02763   2
  11   1   5 15.6780 5.43060  -1
 -11   1   7 15.6780 5.43060   2
  12   1   5 19.1794 3.44159  -1
 -12   1   7 19.1794 3.44159   2
  13   1   5 23.5521 2.59011  -1
 -13   1   7 23.5521 2.59011   2
  14   1   5 1.66496 4.35087  -1
 -14   1   7 1.66496 4.35087   2
 -15   2   5 0.17233 1.50160   2
 -14   2   5 5.88427 5.83378  -1
  14   2   3 5.88427 5.83378   2
 -13   2   5 12.0878 3.35192  -1
  13   2   3 12.0878 3.35192   2
 -12   2   5 8.38598 6.15530  -1
  12   2   3 8.38598 6.15530   2
 -11   2   5 7.82186 9.73020  -1
  11   2   3 7.82186 9.73020   2
 -10   2   5 20.0506 2.47824   2
  -9   2   5 224.241 20.6292  -1
   9   2   4 224.241 20.6292   2
  -8   2   5 44.1158 6.17442  -1
   8   2   4 44.1158 6.17442   2
  -7   2   5 211.525 7.14743  -1
   7   2   4 211.525 7.14743   2
  -6   2   5 130.393 4.99955  -1
   6   2   4 130.393 4.99955   2
  -5   2   5 526.708 22.8907  -1
   5   2   4 526.708 22.8907   2
  -4   2   5 46.0499 1.77101   2
  -3   2   5 671.971 13.6618   2
  -2   2   5 368.796 22.1972  -1
   2   2   5 368.796 22.1972   2
  -1   2   5 694.224 27.5406  -1
   1   2   5 694.224 27.5406   2
   0   2   5 98.2009 2.69322  -1
   0   2   5 98.2009 2.69322   2
   1   2   5 1639.65 44.0953  -1
  -1   2   5 1639.65 44.0953   2
   2   2   5 549.385 21.9501  -1
  -2   2   5 549.385 21.9501   2
   3   2   5 410.206 8.81916   2
   4   2   5 182.677 5.04917   2
   6   2   5 37.5588 2.13568  -1
  -6   2   6 37.5588 2.13568   2
   7   2   5 366.544 9.05892  -1
  -7   2   6 366.544 9.05892   2
   8   2   5 53.4845 8.32629  -1
  -8   2   6 53.4845 8.32629   2
   9   2   5 51.6920 8.91796  -1
  -9   2   6 51.6920 8.91796   2
  10   2   5 18.6891 2.55259   2
  11   2   5 54.6508 10.9847  -1
 -11   2   7 54.6508 10.9847   2
  12   2   5 22.8676 3.42706  -1
 -12   2   7 22.8676 3.42706   2
  13   2   5 1.61105 2.00013  -1
 -13   2   7 1.61105 2.00013   2
  14   2   5 9.64509 2.42507  -1
 -14   2   7 9.64509 2.42507   2
 -14   3   5 23.0484 5.28819  -1
  14   3   3 23.0484 5.28819   2
 -13   3   5 18.9808 4.07660  -1
  13   3   3 18.9808 4.07660   2
 -12   3   5 15.4255 6.76660  -1
  12   3   3 15.4255 6.76660   2
 -11   3   5 16.6188 6.73418  -1
  11   3   3 16.6188 6.73418   2
 -10   3   5 63.1646 4.55756   2
  -9   3   5 7.27309 7.49143  -1
   9   3   4 7.27309 7.49143   2
  -8   3   5 92.6736 8.46563  -1
   8   3   4 92.6736 8.46563   2
  -7   3   5 88.9082 5.07073  -1
   7   3   4 88.9082 5.07073   2
  -6   3   5 223.944 8.77017  -1
   6   3   4 223.944 8.77017   2
  -5   3   5 79.0043 4.33699  -1
   5   3   4 79.0043 4.33699   2
  -3   3   5 118.052 3.11640   2
  -1   3   5 80.1964 5.11203  -1
   1   3   5 80.1964 5.11203   2
   0   3   5 970.676 19.1835  -1
   0   3   5 970.676 19.1835   2
   1   3   5 156.625 7.95036  -1
  -1   3   5 156.625 7.95036   2
   2   3   5 87.0415 2.70763   2
   2   3   5 534.614 29.8421  -1
  -2   3   5 534.614 29.8421   2
   3   3   5 31.0610 1.62641   2
   4   3   5 377.068 8.44081   2
   4   3   5 230.321 16.7412  -1
  -4   3   6 230.321 16.7412   2
   5   3   5 76.3757 8.83473  -1
  -5   3   6 76.3757 8.83473   2
   6   3   5 118.846 4.76658  -1
  -6   3   6 118.846 4.76658   2
   7   3   5 76.8993 4.07831  -1
  -7   3   6 76.8993 4.07831   2
   8   3   5 86.8896 7.52643  -1
  -8   3   6 86.8896 7.52643   2
   9   3   5 31.7414 5.58217  -1
  -9   3   6 31.7414 5.58217   2
  10   3   5 24.0093 3.17336   2
  11   3   5 -9.9085 6.04560  -1
 -11   3   7 -9.9085 6.04560   2
  12   3   5 25.6942 3.52837  -1
 -12   3   7 25.6942 3.52837   2
  13   3   5 12.3672 2.60521  -1
 -13   3   7 12.3672 2.60521   2
  14   3   5 2.62869 3.29042  -1
 -14   3   7 2.62869 3.29042   2
 -14   4   5 7.99873 7.76902  -1
  14   4   3 7.99873 7.76902   2
 -13   4   5 16.9958 4.07609  -1
  13   4   3 16.9958 4.07609   2
 -12   4   5 24.4184 8.01589  -1
  12   4   3 24.4184 8.01589   2
 -11   4   5 20.4086 8.13770  -1
  11   4   3 20.4086 8.13770   2
 -10   4   5 5.98938 1.69213   2
  -9   4   5 50.0530 12.1501  -1
   9   4   4 50.0530 12.1501   2
  -8   4   5 8.38797 5.22280  -1
   8   4   4 8.38797 5.22280   2
  -7   4   5 70.7317 3.66390  -1
   7   4   4 70.7317 3.66390   2
  -6   4   5 103.581 4.46967  -1
   6   4   4 103.581 4.46967   2
  -5   4   5 241.559 8.78385  -1
   5   4   4 241.559 8.78385   2
  -4   4   5 88.4807 3.45537   2
  -1   4   5 325.899 14.9552  -1
   1   4   5 325.899 14.9552   2
   0   4   5 254.825 6.09680  -1
   0   4   5 254.825 6.09680   2
   1   4   5 291.978 18.4951  -1
  -1   4   5 291.978 18.4951   2
   2   4   5 1.53791 0.59624   2
   2   4   5 6.93386 4.42028  -1
  -2   4   5 6.93386 4.42028   2
   3   4   5 753.867 15.5308   2
   3   4   5 204.914 13.9305  -1
  -3   4   5 204.914 13.9305   2
   4   4   5 33.8086 1.74892   2
   5   4   5 78.8214 5.75556  -1
  -5   4   6 78.8214 5.75556   2
   6   4   5 71.3956 5.27611  -1
  -6   4   6 71.3956 5.27611   2
   7   4   5 89.9300 4.72836  -1
  -7   4   6 89.9300 4.72836   2
   8   4   5 14.6352 5.83409  -1
  -8   4   6 14.6352 5.83409   2
   9   4   5 53.0672 9.88274  -1
  -9   4   6 53.0672 9.88274   2
  10   4   5 22.6191 3.80220   2
  11   4   5 22.2602 8.54775  -1
 -11   4   7 22.2602 8.54775   2
  12   4   5 5.43239 2.67911  -1
 -12   4   7 5.43239 2.67911   2
  13   4   5 6.36220 2.10616  -1
 -13   4   7 6.36220 2.10616   2
 -13   5   5 4.19039 3.80296  -1
  13   5   3 4.19039 3.80296   2
 -12   5   5 20.6094 6.52932  -1
  12   5   3 20.6094 6.52932   2
 -11   5   5 10.1437 7.61998  -1
  11   5   3 10.1437 7.61998   2
 -10   5   5 9.76472 1.95942   2
  -9   5   5 26.1927 12.0260  -1
   9   5   4 26.1927 12.0260   2
  -8   5   5 68.4605 8.64694  -1
   8   5   4 68.4605 8.64694   2
  -7   5   5 33.6919 3.38768  -1
   7   5   4 33.6919 3.38768   2
  -6   5   5 115.383 5.67564  -1
   6   5   4 115.383 5.67564   2
  -5   5   5 71.5790 4.74526  -1
   5   5   4 71.5790 4.74526   2
  -3   5   5 88.3421 3.55217   2
  -1   5   5 9.12079 1.80181  -1
   1   5   5 9.12079 1.80181   2
   0   5   5 84.9660 2.96448  -1
   0   5   5 84.9660 2.96448   2
   1   5   5 18.5970 5.56487  -1
  -1   5   5 18.5970 5.56487   2
   2   5   5 63.8491 2.78451   2
   2   5   5 52.1222 7.67720  -1
  -2   5   5 52.1222 7.67720   2
   3   5   5 10.8163 1.40630   2
   4   5   5 117.862 4.23497   2
   6   5   5 224.501 9.42585  -1
  -6   5   6 224.501 9.42585   2
   7   5   5 6.04346 1.97047  -1
  -7   5   6 6.04346 1.97047   2
   8   5   5 31.8323 7.68078  -1
  -8   5   6 31.8323 7.68078   2
   9   5   5 2.07488 6.49362  -1
  -9   5   6 2.07488 6.49362   2
  10   5   5 12.5667 3.24005   2
  11   5   5 7.08318 8.14346  -1
 -11   5   7 7.08318 8.14346   2
  12   5   5 4.44048 3.11344  -1
 -12   5   7 4.44048 3.11344   2
 -12   6   5 -1.3635 6.72096  -1
  12   6   3 -1.3635 6.72096   2
 -11   6   5 -0.9933 1.27037   2
 -11   6   5 17.3812 13.7811  -1
  11   6   3 17.3812 13.7811   2
 -10   6   5 4.14929 1.65655   2
  -9   6   5 31.7547 12.9144  -1
   9   6   4 31.7547 12.9144   2
  -8   6   5 8.15656 6.89477  -1
   8   6   4 8.15656 6.89477   2
  -7   6   5 90.6748 5.41884  -1
   7   6   4 90.6748 5.41884   2
  -6   6   5 14.3491 2.81230  -1
   6   6   4 14.3491 2.81230   2
  -5   6   5 106.319 9.42575  -1
   5   6   4 106.319 9.42575   2
  -3   6   5 31.7768 2.69717   2
  -2   6   5 57.3887 9.16496  -1
   2   6   5 57.3887 9.16496   2
  -1   6   5 47.5597 3.57140  -1
   1   6   5 47.5597 3.57140   2
   0   6   5 86.7421 3.56827  -1
   0   6   5 86.7421 3.56827   2
   1   6   5 56.6700 6.46375  -1
  -1   6   5 56.6700 6.46375   2
   2   6   5 89.6459 10.7313  -1
  -2   6   5 89.6459 10.7313   2
   3   6   5 119.387 4.53059   2
   4   6   5 18.2271 2.16312   2
   6   6   5 7.97685 2.20115  -1
  -6   6   6 7.97685 2.20115   2
   7   6   5 13.3284 2.44192  -1
  -7   6   6 13.3284 2.44192   2
   8   6   5 9.85598 5.70282  -1
  -8   6   6 9.85598 5.70282   2
   9   6   5 8.36554 6.62969  -1
  -9   6   6 8.36554 6.62969   2
  10   6   5 6.73181 3.10557   2
  11   6   5 22.4494 8.69909  -1
 -11   6   7 22.4494 8.69909   2
  12   6   5 7.51989 6.62545  -1
 -12   6   7 7.51989 6.62545   2
 -11   7   5 5.86338 2.03544   2
 -11   7   5 13.8080 15.7142  -1
  11   7   3 13.8080 15.7142   2
 -10   7   5 7.64307 1.96832   2
  -9   7   5 12.4862 8.83295  -1
   9   7   4 12.4862 8.83295   2
  -8   7   5 20.7827 8.34031  -1
   8   7   4 20.7827 8.34031   2
  -7   7   5 8.08283 2.95727  -1
   7   7   4 8.08283 2.95727   2
  -6   7   5 7.66552 2.82886  -1
   6   7   4 7.66552 2.82886   2
  -5   7   5 22.6449 2.73763   2
  -5   7   5 9.51751 6.12603  -1
   5   7   4 9.51751 6.12603   2
  -3   7   5 4.61202 1.28520   2
  -2   7   5 54.7697 10.0639  -1
   2   7   5 54.7697 10.0639   2
  -1   7   5 31.2634 2.98770  -1
   1   7   5 31.2634 2.98770   2
   0   7   5 110.599 4.77199  -1
   0   7   5 110.599 4.77199   2
   1   7   5 37.3973 4.83594  -1
  -1   7   5 37.3973 4.83594   2
   2   7   5 72.1487 11.7243  -1
  -2   7   5 72.1487 11.7243   2
   3   7   5 12.8504 2.03581   2
   4   7   5 26.5498 3.20975   2
   6   7   5 12.8259 2.58013  -1
  -6   7   6 12.8259 2.58013   2
   7   7   5 34.6964 3.56040  -1
  -7   7   6 34.6964 3.56040   2
   8   7   5 9.56473 5.51612  -1
  -8   7   6 9.56473 5.51612   2
   9   7   5 13.8424 8.23545  -1
  -9   7   6 13.8424 8.23545   2
  10   7   5 0.48173 2.56239   2
  11   7   5 19.2018 8.79419  -1
 -11   7   7 19.2018 8.79419   2
 -10   8   5 2.34512 5.65067   2
  -9   8   5 9.33450 10.0185  -1
   9   8   4 9.33450 10.0185   2
  -8   8   5 22.2560 9.58324  -1
   8   8   4 22.2560 9.58324   2
  -7   8   5 21.1525 3.93977  -1
   7   8   4 21.1525 3.93977   2
  -6   8   5 15.4306 3.46873  -1
   6   8   4 15.4306 3.46873   2
  -5   8   5 17.8988 7.75845  -1
   5   8   4 17.8988 7.75845   2
  -5   8   5 5.39398 1.60572   2
  -4   8   5 17.6242 2.42320   2
  -3   8   5 12.6664 2.31169   2
  -2   8   5 1.40946 5.45745  -1
   2   8   5 1.40946 5.45745   2
  -1   8   5 17.8930 4.29816  -1
   1   8   5 17.8930 4.29816   2
   0   8   5 20.6250 3.45554  -1
   0   8   5 20.6250 3.45554   2
   1   8   5 19.8630 4.14173  -1
  -1   8   5 19.8630 4.14173   2
   2   8   5 13.5250 9.43782  -1
  -2   8   5 13.5250 9.43782   2
   3   8   5 25.4173 3.28342   2
   4   8   5 9.20174 2.52509   2
   5   8   5 22.4645 8.04160  -1
  -5   8   6 22.4645 8.04160   2
   6   8   5 15.6959 3.27211  -1
  -6   8   6 15.6959 3.27211   2
   7   8   5 1.52117 2.95047  -1
  -7   8   6 1.52117 2.95047   2
   8   8   5 13.3205 6.06267  -1
  -8   8   6 13.3205 6.06267   2
   9   8   5 3.82224 8.34384  -1
  -9   8   6 3.82224 8.34384   2
  -7   9   5 2.37148 4.36849  -1
   7   9   4 2.37148 4.36849   2
  -6   9   5 5.36070 4.46760  -1
   6   9   4 5.36070 4.46760   2
  -5   9   5 7.59229 8.26251  -1
   5   9   4 7.59229 8.26251   2
  -4   9   5 4.67167 2.27458   2
  -3   9   5 6.77478 3.13481   2
  -2   9   5 22.3124 6.45592  -1
   2   9   5 22.3124 6.45592   2
  -1   9   5 5.65611 4.75705  -1
   1   9   5 5.65611 4.75705   2
   0   9   5 0.32183 2.96526  -1
   0   9   5 0.32183 2.96526   2
   1   9   5 13.2317 4.30831  -1
  -1   9   5 13.2317 4.30831   2
   2   9   5 5.98972 6.81730  -1
  -2   9   5 5.98972 6.81730   2
   3   9   5 4.89618 3.01373   2
   4   9   5 0.24343 2.05245   2
   5   9   5 -1.4037 8.01107  -1
  -5   9   6 -1.4037 8.01107   2
   6   9   5 15.2716 3.29292  -1
  -6   9   6 15.2716 3.29292   2
   7   9   5 1.36986 2.73533  -1
  -7   9   6 1.36986 2.73533   2
   8   9   5 -0.4637 4.62421   2
  -4  10   5 7.19333 3.55455   2
  -3  10   5 1.82756 2.74917   2
  -2  10   5 -3.3860 14.1759  -1
   2  10   5 -3.3860 14.1759   2
  -2  10   5 10.7547 3.55151   2
  -1  10   5 7.94901 5.21923  -1
   1  10   5 7.94901 5.21923   2
   0  10   5 6.92153 3.47589  -1
   0  10   5 6.92153 3.47589   2
   3  10   5 5.69017 3.62624   2
   4  10   5 1.29832 7.02857   2
 -14   0   6 13.2661 5.94002  -1
  14   0   4 13.2661 5.94002   2
 -13   0   6 50.8938 6.73691  -1
  13   0   4 50.8938 6.73691   2
 -12   0   6 11.3950 10.4292  -1
  12   0   4 11.3950 10.4292   2
 -11   0   6 20.2550 11.8287  -1
  11   0   4 20.2550 11.8287   2
 -10   0   6 6.46278 1.86791   2
  -9   0   6 88.3698 12.9107  -1
   9   0   5 88.3698 12.9107   2
  -9   0   6 33.6713 3.59396   2
  -8   0   6 33.3504 8.08570  -1
   8   0   5 33.3504 8.08570   2
  -7   0   6 477.389 17.8045  -1
   7   0   5 477.389 17.8045   2
  -6   0   6 83.8226 5.03457  -1
   6   0   5 83.8226 5.03457   2
  -5   0   6 545.784 33.3296  -1
   5   0   5 545.784 33.3296   2
  -4   0   6 82.2416 8.40556  -1
   4   0   5 82.2416 8.40556   2
  -2   0   6 66.9040 6.63215  -1
   2   0   6 66.9040 6.63215   2
  -1   0   6 1478.11 46.4739  -1
   1   0   6 1478.11 46.4739   2
   0   0   6 403.712 11.9797  -1
   0   0   6 403.712 11.9797   2
   1   0   6 1193.24 32.7389  -1
  -1   0   6 1193.24 32.7389   2
   2   0   6 41.8167 5.15521  -1
  -2   0   6 41.8167 5.15521   2
   3   0   6 1348.65 36.9759   2
   3   0   6 545.165 33.4160  -1
  -3   0   6 545.165 33.4160   2
   4   0   6 470.321 30.3396  -1
  -4   0   7 470.321 30.3396   2
   5   0   6 410.952 27.8637  -1
  -5   0   7 410.952 27.8637   2
   6   0   6 48.0580 3.93670  -1
  -6   0   7 48.0580 3.93670   2
   7   0   6 240.269 13.0469  -1
  -7   0   7 240.269 13.0469   2
   8   0   6 38.1973 7.78273  -1
  -8   0   7 38.1973 7.78273   2
   9   0   6 8.45810 6.80474  -1
  -9   0   7 8.45810 6.80474   2
  10   0   6 3.74261 2.01053   2
  11   0   6 17.8278 7.82396  -1
 -11   0   8 17.8278 7.82396   2
  12   0   6 25.6218 6.42318  -1
 -12   0   8 25.6218 6.42318   2
  13   0   6 15.0083 4.98426  -1
 -13   0   8 15.0083 4.98426   2
  14   0   6 7.97034 5.81760  -1
 -14   0   8 7.97034 5.81760   2
 -14   1   6 6.80476 5.00007  -1
  14   1   4 6.80476 5.00007   2
 -13   1   6 14.2509 2.72532  -1
  13   1   4 14.2509 2.72532   2
 -12   1   6 33.7051 5.63057  -1
  12   1   4 33.7051 5.63057   2
 -11   1   6 5.21769 7.10548  -1
  11   1   4 5.21769 7.10548   2
 -10   1   6 54.2009 3.77351   2
  -9   1   6 92.2441 9.02376  -1
   9   1   5 92.2441 9.02376   2
  -8   1   6 317.718 17.0279  -1
   8   1   5 317.718 17.0279   2
  -7   1   6 62.2949 3.18536  -1
   7   1   5 62.2949 3.18536   2
  -6   1   6 401.887 11.7157  -1
   6   1   5 401.887 11.7157   2
  -5   1   6 112.571 7.60060  -1
   5   1   5 112.571 7.60060   2
  -4   1   6 539.624 12.2999   2
  -3   1   6 250.245 6.30517   2
  -2   1   6 972.603 38.3768  -1
   2   1   6 972.603 38.3768   2
  -1   1   6 175.441 5.02164  -1
   1   1   6 175.441 5.02164   2
   0   1   6 212.586 4.96722  -1
   0   1   6 212.586 4.96722   2
   1   1   6 314.505 8.64778  -1
  -1   1   6 314.505 8.64778   2
   2   1   6 893.233 51.4775  -1
  -2   1   6 893.233 51.4775   2
   3   1   6 86.2051 2.52526   2
   4   1   6 430.313 28.1659  -1
  -4   1   7 430.313 28.1659   2
   5   1   6 82.1589 6.48536  -1
  -5   1   7 82.1589 6.48536   2
   6   1   6 575.399 14.7997  -1
  -6   1   7 575.399 14.7997   2
   7   1   6 210.570 7.45682  -1
  -7   1   7 210.570 7.45682   2
   8   1   6 69.8561 6.87134  -1
  -8   1   7 69.8561 6.87134   2
   9   1   6 14.6530 4.63460  -1
  -9   1   7 14.6530 4.63460   2
  10   1   6 4.01848 1.57714   2
  11   1   6 19.1672 5.41629  -1
 -11   1   8 19.1672 5.41629   2
  12   1   6 58.4676 4.95950  -1
 -12   1   8 58.4676 4.95950   2
  13   1   6 17.1708 3.25608  -1
 -13   1   8 17.1708 3.25608   2
  14   1   6 -1.6031 4.34195  -1
 -14   1   8 -1.6031 4.34195   2
 -15   2   6 -1.6411 1.49438   2
 -14   2   6 23.2562 6.04348  -1
  14   2   4 23.2562 6.04348   2
 -13   2   6 15.1295 3.27685  -1
  13   2   4 15.1295 3.27685   2
 -12   2   6 7.67826 5.63052  -1
  12   2   4 7.67826 5.63052   2
 -11   2   6 12.6526 7.31523  -1
  11   2   4 12.6526 7.31523   2
 -10   2   6 4.03225 1.59089   2
  -9   2   6 200.930 19.8744  -1
   9   2   5 200.930 19.8744   2
  -8   2   6 60.0839 7.45761  -1
   8   2   5 60.0839 7.45761   2
  -7   2   6 606.175 15.4179  -1
   7   2   5 606.175 15.4179   2
  -6   2   6 96.1467 4.26787  -1
   6   2   5 96.1467 4.26787   2
  -5   2   6 234.430 5.72995   2
  -5   2   6 136.225 8.77985  -1
   5   2   5 136.225 8.77985   2
  -4   2   6 21.7666 1.25769   2
  -3   2   6 522.249 11.9973   2
  -2   2   6 329.250 21.0464  -1
   2   2   6 329.250 21.0464   2
  -1   2   6 1231.82 34.2147  -1
   1   2   6 1231.82 34.2147   2
   0   2   6 162.310 4.07366  -1
   0   2   6 162.310 4.07366   2
   1   2   6 1918.47 51.5365  -1
  -1   2   6 1918.47 51.5365   2
   2   2   6 123.359 7.29187  -1
  -2   2   6 123.359 7.29187   2
   3   2   6 286.352 6.59339   2
   4   2   6 49.6366 2.47270   2
   5   2   6 178.238 15.0724  -1
  -5   2   7 178.238 15.0724   2
   6   2   6 49.9324 2.50233  -1
  -6   2   7 49.9324 2.50233   2
   7   2   6 216.302 6.77622  -1
  -7   2   7 216.302 6.77622   2
   8   2   6 121.482 9.27760  -1
  -8   2   7 121.482 9.27760   2
   9   2   6 46.9452 9.27756  -1
  -9   2   7 46.9452 9.27756   2
  10   2   6 4.28806 1.70425   2
  11   2   6 21.1324 9.22448  -1
 -11   2   8 21.1324 9.22448   2
  12   2   6 15.0367 3.15644  -1
 -12   2   8 15.0367 3.15644   2
  13   2   6 1.30700 1.68325  -1
 -13   2   8 1.30700 1.68325   2
  14   2   6 5.25289 2.57386  -1
 -14   2   8 5.25289 2.57386   2
 -14   3   6 5.18768 4.77849  -1
  14   3   4 5.18768 4.77849   2
 -13   3   6 6.59995 3.35052  -1
  13   3   4 6.59995 3.35052   2
 -12   3   6 22.9252 5.88470  -1
  12   3   4 22.9252 5.88470   2
 -11   3   6 15.5968 7.13463  -1
  11   3   4 15.5968 7.13463   2
 -10   3   6 75.1115 6.73686   2
  -9   3   6 25.9764 6.45892  -1
   9   3   5 25.9764 6.45892   2
  -8   3   6 234.034 11.1260  -1
   8   3   5 234.034 11.1260   2
  -7   3   6 46.2129 3.35737  -1
   7   3   5 46.2129 3.35737   2
  -6   3   6 116.499 5.38282  -1
   6   3   5 116.499 5.38282   2
  -5   3   6 110.147 8.12207  -1
   5   3   5 110.147 8.12207   2
  -3   3   6 13.7574 1.12743   2
  -1   3   6 33.8751 3.42405  -1
   1   3   6 33.8751 3.42405   2
   0   3   6 825.169 16.6138  -1
   0   3   6 825.169 16.6138   2
   1   3   6 76.6216 3.14288  -1
  -1   3   6 76.6216 3.14288   2
   2   3   6 736.528 15.0632   2
   2   3   6 699.157 28.0308  -1
  -2   3   6 699.157 28.0308   2
   3   3   6 100.638 3.08931   2
   4   3   6 423.860 9.41782   2
   4   3   6 220.796 17.0902  -1
  -4   3   7 220.796 17.0902   2
   5   3   6 47.0027 7.40427  -1
  -5   3   7 47.0027 7.40427   2
   6   3   6 320.082 10.4066  -1
  -6   3   7 320.082 10.4066   2
   7   3   6 241.217 8.54308  -1
  -7   3   7 241.217 8.54308   2
   8   3   6 146.245 10.6688  -1
  -8   3   7 146.245 10.6688   2
   9   3   6 32.8450 5.67176  -1
  -9   3   7 32.8450 5.67176   2
  10   3   6 5.75876 1.94480   2
  11   3   6 3.65941 8.48897  -1
 -11   3   8 3.65941 8.48897   2
  12   3   6 13.1164 3.75208  -1
 -12   3   8 13.1164 3.75208   2
  13   3   6 5.64264 2.56816  -1
 -13   3   8 5.64264 2.56816   2
  14   3   6 -0.8917 3.23647  -1
 -14   3   8 -0.8917 3.23647   2
 -13   4   6 15.9785 4.05539  -1
  13   4   4 15.9785 4.05539   2
 -12   4   6 6.06156 5.55948  -1
  12   4   4 6.06156 5.55948   2
 -11   4   6 4.73273 7.76993  -1
  11   4   4 4.73273 7.76993   2
 -10   4   6 3.80497 1.46276   2
  -9   4   6 25.0711 11.0927  -1
   9   4   5 25.0711 11.0927   2
  -8   4   6 11.3976 2.85868  -1
   8   4   5 11.3976 2.85868   2
  -7   4   6 77.5089 3.94884  -1
   7   4   5 77.5089 3.94884   2
  -6   4   6 150.094 5.68947  -1
   6   4   5 150.094 5.68947   2
  -5   4   6 112.786 6.75178  -1
   5   4   5 112.786 6.75178   2
  -4   4   6 83.9242 3.29683   2
  -3   4   6 131.182 4.28770   2
  -1   4   6 336.579 12.9282  -1
   1   4   6 336.579 12.9282   2
   0   4   6 129.278 3.76546  -1
   0   4   6 129.278 3.76546   2
   1   4   6 401.950 17.7133  -1
  -1   4   6 401.950 17.7133   2
   2   4   6 44.9598 2.31749   2
   2   4   6 25.6922 5.15962  -1
  -2   4   6 25.6922 5.15962   2
   3   4   6 497.807 10.8884   2
   4   4   6 16.1452 5.87991  -1
  -4   4   7 16.1452 5.87991   2
   4   4   6 12.7020 1.20766   2
   5   4   6 222.551 17.8298  -1
  -5   4   7 222.551 17.8298   2
   6   4   6 0.47379 1.55123  -1
  -6   4   7 0.47379 1.55123   2
   7   4   6 153.575 7.38316  -1
  -7   4   7 153.575 7.38316   2
   8   4   6 36.0631 5.73738  -1
  -8   4   7 36.0631 5.73738   2
   9   4   6 31.2005 6.24564  -1
  -9   4   7 31.2005 6.24564   2
  10   4   6 9.71586 2.90932   2
  11   4   6 34.0709 8.87142  -1
 -11   4   8 34.0709 8.87142   2
  12   4   6 8.90898 3.42322  -1
 -12   4   8 8.90898 3.42322   2
  13   4   6 6.53036 2.58199  -1
 -13   4   8 6.53036 2.58199   2
 -13   5   6 8.78409 9.86837  -1
  13   5   4 8.78409 9.86837   2
 -12   5   6 16.1190 6.57345  -1
  12   5   4 16.1190 6.57345   2
 -11   5   6 9.92940 8.80204  -1
  11   5   4 9.92940 8.80204   2
 -10   5   6 4.96027 1.34458   2
  -9   5   6 9.70267 6.98548  -1
   9   5   5 9.70267 6.98548   2
  -8   5   6 47.9331 8.17045  -1
   8   5   5 47.9331 8.17045   2
  -7   5   6 5.02356 2.24941  -1
   7   5   5 5.02356 2.24941   2
  -6   5   6 106.421 4.82067  -1
   6   5   5 106.421 4.82067   2
  -5   5   6 55.8832 4.96639  -1
   5   5   5 55.8832 4.96639   2
  -5   5   6 15.9238 2.15596   2
  -4   5   6 192.752 5.84117   2
  -3   5   6 134.743 4.55194   2
  -2   5   6 152.472 13.5047  -1
   2   5   6 152.472 13.5047   2
  -1   5   6 8.56049 1.84554  -1
   1   5   6 8.56049 1.84554   2
   0   5   6 53.9714 2.33870  -1
   0   5   6 53.9714 2.33870   2
   1   5   6 22.2605 2.97567  -1
  -1   5   6 22.2605 2.97567   2
   2   5   6 139.670 12.2694  -1
  -2   5   6 139.670 12.2694   2
   3   5   6 14.7475 1.61642   2
   4   5   6 175.524 6.17271   2
   6   5   6 167.032 7.32480  -1
  -6   5   7 167.032 7.32480   2
   7   5   6 7.09119 2.31778  -1
  -7   5   7 7.09119 2.31778   2
   8   5   6 30.9919 5.61625  -1
  -8   5   7 30.9919 5.61625   2
   9   5   6 -1.2594 6.69781  -1
  -9   5   7 -1.2594 6.69781   2
  10   5   6 5.35318 2.85169   2
  11   5   6 5.40046 8.79082  -1
 -11   5   8 5.40046 8.79082   2
  12   5   6 8.22248 3.05230  -1
 -12   5   8 8.22248 3.05230   2
  13   5   6 -5.2294 5.67616  -1
 -13   5   8 -5.2294 5.67616   2
 -12   6   6 1.62042 12.6812  -1
  12   6   4 1.62042 12.6812   2
 -11   6   6 -2.9254 9.28070  -1
  11   6   4 -2.9254 9.28070   2
 -10   6   6 1.89514 1.45339   2
  -9   6   6 21.0983 12.3373  -1
   9   6   5 21.0983 12.3373   2
  -8   6   6 17.8842 7.05005  -1
   8   6   5 17.8842 7.05005   2
  -7   6   6 18.4729 3.02564  -1
   7   6   5 18.4729 3.02564   2
  -6   6   6 7.72641 2.60352  -1
   6   6   5 7.72641 2.60352   2
  -5   6   6 54.0469 4.29313   2
  -5   6   6 30.8297 6.54558  -1
   5   6   5 30.8297 6.54558   2
  -4   6   6 0.06793 0.89477   2
  -3   6   6 90.2659 4.72762   2
  -2   6   6 94.9952 11.0828  -1
   2   6   6 94.9952 11.0828   2
  -1   6   6 71.4615 4.08997  -1
   1   6   6 71.4615 4.08997   2
   0   6   6 43.4135 2.55104  -1
   0   6   6 43.4135 2.55104   2
   1   6   6 105.710 6.70223  -1
  -1   6   6 105.710 6.70223   2
   2   6   6 12.7808 6.79838  -1
  -2   6   6 12.7808 6.79838   2
   3   6   6 76.8658 3.77275   2
   4   6   6 4.36019 1.26811   2
   6   6   6 22.8621 3.30662  -1
  -6   6   7 22.8621 3.30662   2
   7   6   6 24.2519 3.29999  -1
  -7   6   7 24.2519 3.29999   2
   8   6   6 9.09643 5.05114  -1
  -8   6   7 9.09643 5.05114   2
   9   6   6 5.87847 6.88568  -1
  -9   6   7 5.87847 6.88568   2
  10   6   6 10.1964 3.41272   2
  11   6   6 12.2470 6.52253  -1
 -11   6   8 12.2470 6.52253   2
  12   6   6 14.2486 6.74407  -1
 -12   6   8 14.2486 6.74407   2
 -11   7   6 13.2739 16.8075  -1
  11   7   4 13.2739 16.8075   2
 -11   7   6 10.1255 7.85598   2
 -10   7   6 6.03904 1.48090   2
  -9   7   6 8.09140 11.7078  -1
   9   7   5 8.09140 11.7078   2
  -8   7   6 13.4835 7.86834  -1
   8   7   5 13.4835 7.86834   2
  -7   7   6 16.6550 3.46354  -1
   7   7   5 16.6550 3.46354   2
  -6   7   6 24.3432 3.49896  -1
   6   7   5 24.3432 3.49896   2
  -5   7   6 4.76062 1.42066   2
  -5   7   6 9.41072 6.66098  -1
   5   7   5 9.41072 6.66098   2
  -4   7   6 1.18949 1.17578   2
  -3   7   6 3.32975 1.28035   2
  -2   7   6 48.9310 6.14899  -1
   2   7   6 48.9310 6.14899   2
  -1   7   6 9.08845 2.15693  -1
   1   7   6 9.08845 2.15693   2
   0   7   6 91.5928 4.38789  -1
   0   7   6 91.5928 4.38789   2
   1   7   6 12.1241 3.82569  -1
  -1   7   6 12.1241 3.82569   2
   2   7   6 43.4251 9.31599  -1
  -2   7   6 43.4251 9.31599   2
   3   7   6 1.28411 1.23755   2
   4   7   6 10.5294 2.06807   2
   5   7   6 7.33415 6.38273  -1
  -5   7   7 7.33415 6.38273   2
   6   7   6 17.5700 3.14930  -1
  -6   7   7 17.5700 3.14930   2
   7   7   6 9.91169 2.89136  -1
  -7   7   7 9.91169 2.89136   2
   8   7   6 18.4198 6.09225  -1
  -8   7   7 18.4198 6.09225   2
   9   7   6 7.34486 7.04921  -1
  -9   7   7 7.34486 7.04921   2
  10   7   6 2.01786 2.77721   2
 -10   8   6 -3.8490 2.73767   2
  -9   8   6 9.56305 14.1695  -1
   9   8   5 9.56305 14.1695   2
  -8   8   6 2.36461 6.05743  -1
   8   8   5 2.36461 6.05743   2
  -7   8   6 7.53989 3.50634  -1
   7   8   5 7.53989 3.50634   2
  -6   8   6 26.0769 4.06634  -1
   6   8   5 26.0769 4.06634   2
  -5   8   6 22.2449 8.22409  -1
   5   8   5 22.2449 8.22409   2
  -4   8   6 1.13585 1.27435   2
  -3   8   6 19.8878 3.03458   2
  -2   8   6 8.76597 6.04767  -1
   2   8   6 8.76597 6.04767   2
  -2   8   6 1.09090 1.58138   2
  -1   8   6 20.1396 4.66623  -1
   1   8   6 20.1396 4.66623   2
   0   8   6 8.96467 2.72600  -1
   0   8   6 8.96467 2.72600   2
   1   8   6 23.9455 4.33506  -1
  -1   8   6 23.9455 4.33506   2
   3   8   6 15.0892 3.15881   2
   5   8   6 -4.9777 7.05861  -1
  -5   8   7 -4.9777 7.05861   2
   6   8   6 2.83816 2.73439  -1
  -6   8   7 2.83816 2.73439   2
   7   8   6 4.54944 3.05759  -1
  -7   8   7 4.54944 3.05759   2
   8   8   6 15.1665 6.19043  -1
  -8   8   7 15.1665 6.19043   2
   9   8   6 15.3804 6.06204   2
   9   8   6 35.0895 9.65592  -1
  -9   8   7 35.0895 9.65592   2
  -8   9   6 0.24165 3.36713   2
  -7   9   6 3.79538 4.05150  -1
   7   9   5 3.79538 4.05150   2
  -6   9   6 9.43296 4.41311  -1
   6   9   5 9.43296 4.41311   2
  -5   9   6 8.19354 9.10929  -1
   5   9   5 8.19354 9.10929   2
  -4   9   6 9.59073 2.48552   2
  -3   9   6 16.2163 3.18924   2
  -2   9   6 9.40886 3.23142   2
  -2   9   6 4.08971 12.1619  -1
   2   9   6 4.08971 12.1619   2
  -1   9   6 3.59721 4.61070  -1
   1   9   6 3.59721 4.61070   2
   0   9   6 -0.5207 2.82589  -1
   0   9   6 -0.5207 2.82589   2
   1   9   6 -3.0555 4.37328  -1
  -1   9   6 -3.0555 4.37328   2
   3   9   6 1.27194 2.96026   2
   4   9   6 1.20225 2.71048   2
   5   9   6 -0.2119 7.99399  -1
  -5   9   7 -0.2119 7.99399   2
   6   9   6 12.4214 4.56535  -1
  -6   9   7 12.4214 4.56535   2
   7   9   6 6.92746 17.2378  -1
  -7   9   7 6.92746 17.2378   2
  -3  10   6 5.80315 2.79429   2
  -2  10   6 1.18993 2.43024   2
  -2  10   6 -3.0453 14.7130  -1
   2  10   6 -3.0453 14.7130   2
  -1  10   6 1.83934 6.44042  -1
   1  10   6 1.83934 6.44042   2
   0  10   6 -1.1595 4.17917  -1
   0  10   6 -1.1595 4.17917   2
   1  10   6 7.54439 4.78364  -1
  -1  10   6 7.54439 4.78364   2
   3  10   6 10.3471 8.75247   2
 -14   0   7 4.86430 5.58180  -1
  14   0   5 4.86430 5.58180   2
 -13   0   7 46.5119 7.20759  -1
  13   0   5 46.5119 7.20759   2
 -12   0   7 20.3150 10.8291  -1
  12   0   5 20.3150 10.8291   2
 -11   0   7 32.9547 12.5347  -1
  11   0   5 32.9547 12.5347   2
 -10   0   7 11.1698 2.10016   2
  -9   0   7 11.7024 7.57777  -1
   9   0   6 11.7024 7.57777   2
  -8   0   7 7.84058 6.15135  -1
   8   0   6 7.84058 6.15135   2
  -7   0   7 234.502 10.4280  -1
   7   0   6 234.502 10.4280   2
  -6   0   7 82.8232 5.24009  -1
   6   0   6 82.8232 5.24009   2
  -5   0   7 486.917 30.8120  -1
   5   0   6 486.917 30.8120   2
  -4   0   7 254.035 17.9983  -1
   4   0   6 254.035 17.9983   2
  -3   0   7 970.559 27.0707   2
  -2   0   7 126.088 7.53291  -1
   2   0   7 126.088 7.53291   2
  -1   0   7 67.3984 3.69351  -1
   1   0   7 67.3984 3.69351   2
   0   0   7 5.13158 0.95645  -1
   0   0   7 5.13158 0.95645   2
   1   0   7 151.326 5.46608  -1
  -1   0   7 151.326 5.46608   2
   2   0   7 304.886 20.3216  -1
  -2   0   7 304.886 20.3216   2
   3   0   7 770.982 22.1634   2
   4   0   7 107.355 10.7485  -1
  -4   0   8 107.355 10.7485   2
   5   0   7 295.528 22.0498  -1
  -5   0   8 295.528 22.0498   2
   6   0   7 4.83266 1.86847  -1
  -6   0   8 4.83266 1.86847   2
   7   0   7 348.160 14.4581  -1
  -7   0   8 348.160 14.4581   2
   8   0   7 13.0725 6.36062  -1
  -8   0   8 13.0725 6.36062   2
   9   0   7 70.7271 12.0003  -1
  -9   0   8 70.7271 12.0003   2
  10   0   7 3.26806 1.94214   2
  11   0   7 64.9114 10.6990  -1
 -11   0   9 64.9114 10.6990   2
  12   0   7 1.00618 5.54281  -1
 -12   0   9 1.00618 5.54281   2
  13   0   7 6.99687 4.59287  -1
 -13   0   9 6.99687 4.59287   2
  14   0   7 6.54476 5.33504  -1
 -14   0   9 6.54476 5.33504   2
 -14   1   7 6.07227 5.47483  -1
  14   1   5 6.07227 5.47483   2
 -13   1   7 16.7223 2.77581  -1
  13   1   5 16.7223 2.77581   2
 -12   1   7 33.1826 6.04707  -1
  12   1   5 33.1826 6.04707   2
 -11   1   7 5.77518 6.98486  -1
  11   1   5 5.77518 6.98486   2
 -10   1   7 88.7220 6.20627   2
  -9   1   7 41.4006 7.48181  -1
   9   1   6 41.4006 7.48181   2
  -8   1   7 128.234 10.0234  -1
   8   1   6 128.234 10.0234   2
  -7   1   7 88.5091 3.97021  -1
   7   1   6 88.5091 3.97021   2
  -6   1   7 325.734 9.13427  -1
   6   1   6 325.734 9.13427   2
  -5   1   7 126.358 8.33903  -1
   5   1   6 126.358 8.33903   2
  -4   1   7 582.865 34.5768  -1
   4   1   6 582.865 34.5768   2
  -3   1   7 138.886 11.0444  -1
   3   1   7 138.886 11.0444   2
  -3   1   7 362.528 8.76374   2
  -2   1   7 1197.32 47.0139  -1
   2   1   7 1197.32 47.0139   2
  -1   1   7 122.735 4.01065  -1
   1   1   7 122.735 4.01065   2
   0   1   7 743.347 15.0519  -1
   0   1   7 743.347 15.0519   2
   1   1   7 188.944 6.82260  -1
  -1   1   7 188.944 6.82260   2
   2   1   7 1463.56 82.1308  -1
  -2   1   7 1463.56 82.1308   2
   4   1   7 307.278 22.0397  -1
  -4   1   8 307.278 22.0397   2
   5   1   7 45.9132 5.25707  -1
  -5   1   8 45.9132 5.25707   2
   6   1   7 191.693 6.43919  -1
  -6   1   8 191.693 6.43919   2
   7   1   7 16.7067 1.85292  -1
  -7   1   8 16.7067 1.85292   2
   8   1   7 196.773 12.7296  -1
  -8   1   8 196.773 12.7296   2
   9   1   7 119.967 9.89503  -1
  -9   1   8 119.967 9.89503   2
  10   1   7 7.34280 1.95109   2
  11   1   7 30.9285 6.58490  -1
 -11   1   9 30.9285 6.58490   2
  12   1   7 20.2454 3.13397  -1
 -12   1   9 20.2454 3.13397   2
  13   1   7 0.35700 2.96058  -1
 -13   1   9 0.35700 2.96058   2
  14   1   7 6.31890 4.55349  -1
 -14   1   9 6.31890 4.55349   2
 -14   2   7 5.05544 5.27752  -1
  14   2   5 5.05544 5.27752   2
 -13   2   7 15.7527 3.21264  -1
  13   2   5 15.7527 3.21264   2
 -12   2   7 7.70998 6.38665  -1
  12   2   5 7.70998 6.38665   2
 -11   2   7 35.6085 8.79398  -1
  11   2   5 35.6085 8.79398   2
 -10   2   7 4.00368 1.70926   2
  -9   2   7 116.084 10.9171  -1
   9   2   6 116.084 10.9171   2
  -8   2   7 158.846 11.6214  -1
   8   2   6 158.846 11.6214   2
  -7   2   7 195.216 6.55176  -1
   7   2   6 195.216 6.55176   2
  -6   2   7 132.853 4.88575  -1
   6   2   6 132.853 4.88575   2
  -5   2   7 172.119 10.5342  -1
   5   2   6 172.119 10.5342   2
  -4   2   7 22.0733 1.72401   2
  -3   2   7 887.628 19.3953   2
  -2   2   7 272.555 18.6368  -1
   2   2   7 272.555 18.6368   2
  -1   2   7 587.994 17.6142  -1
   1   2   7 587.994 17.6142   2
   0   2   7 37.5826 1.55359  -1
   0   2   7 37.5826 1.55359   2
   1   2   7 998.291 25.0147  -1
  -1   2   7 998.291 25.0147   2
   2   2   7 117.747 11.3274  -1
  -2   2   7 117.747 11.3274   2
   3   2   7 199.579 5.05270   2
   5   2   7 66.6632 8.59723  -1
  -5   2   8 66.6632 8.59723   2
   6   2   7 30.8484 2.07978  -1
  -6   2   8 30.8484 2.07978   2
   7   2   7 213.225 9.00393  -1
  -7   2   8 213.225 9.00393   2
   8   2   7 71.9600 7.23361  -1
  -8   2   8 71.9600 7.23361   2
   9   2   7 65.8841 7.47584  -1
  -9   2   8 65.8841 7.47584   2
  10   2   7 15.3251 2.66004   2
  11   2   7 33.4005 10.6761  -1
 -11   2   9 33.4005 10.6761   2
  12   2   7 5.77117 2.74768  -1
 -12   2   9 5.77117 2.74768   2
  13   2   7 7.26533 4.30342  -1
 -13   2   9 7.26533 4.30342   2
  14   2   7 5.08358 6.19164  -1
 -14   2   9 5.08358 6.19164   2
 -14   3   7 -1.2525 8.65611  -1
  14   3   5 -1.2525 8.65611   2
 -13   3   7 13.3284 3.79615  -1
  13   3   5 13.3284 3.79615   2
 -12   3   7 17.7215 5.88643  -1
  12   3   5 17.7215 5.88643   2
 -11   3   7 11.7388 7.48108  -1
  11   3   5 11.7388 7.48108   2
 -10   3   7 61.5941 5.98542   2
  -9   3   7 42.4155 7.71798  -1
   9   3   6 42.4155 7.71798   2
  -8   3   7 118.827 10.1526  -1
   8   3   6 118.827 10.1526   2
  -7   3   7 94.9793 4.89975  -1
   7   3   6 94.9793 4.89975   2
  -6   3   7 267.640 9.19948  -1
   6   3   6 267.640 9.19948   2
  -5   3   7 68.4629 6.61742  -1
   5   3   6 68.4629 6.61742   2
  -3   3   7 22.1199 1.49166   2
  -2   3   7 576.071 33.8625  -1
   2   3   7 576.071 33.8625   2
  -1   3   7 69.9207 3.60261  -1
   1   3   7 69.9207 3.60261   2
   0   3   7 537.010 11.4022  -1
   0   3   7 537.010 11.4022   2
   1   3   7 175.958 5.78675  -1
  -1   3   7 175.958 5.78675   2
   2   3   7 465.357 19.5687  -1
  -2   3   7 465.357 19.5687   2
   3   3   7 7.11534 0.82584   2
   5   3   7 160.905 14.4767  -1
  -5   3   8 160.905 14.4767   2
   6   3   7 95.2503 4.41719  -1
  -6   3   8 95.2503 4.41719   2
   7   3   7 71.5990 4.30032  -1
  -7   3   8 71.5990 4.30032   2
   8   3   7 112.178 7.60178  -1
  -8   3   8 112.178 7.60178   2
   9   3   7 32.2034 6.30955  -1
  -9   3   8 32.2034 6.30955   2
  10   3   7 2.18459 1.56528   2
  11   3   7 2.74246 8.87683  -1
 -11   3   9 2.74246 8.87683   2
  12   3   7 10.9181 3.29232  -1
 -12   3   9 10.9181 3.29232   2
  13   3   7 2.31676 1.89717  -1
 -13   3   9 2.31676 1.89717   2
 -13   4   7 12.8094 3.78813  -1
  13   4   5 12.8094 3.78813   2
 -12   4   7 7.36470 6.12421  -1
  12   4   5 7.36470 6.12421   2
 -11   4   7 23.8972 8.88188  -1
  11   4   5 23.8972 8.88188   2
 -10   4   7 7.81424 2.00198   2
  -9   4   7 46.2095 8.48770  -1
   9   4   6 46.2095 8.48770   2
  -8   4   7 26.6631 4.00014  -1
   8   4   6 26.6631 4.00014   2
  -7   4   7 115.600 5.05296  -1
   7   4   6 115.600 5.05296   2
  -6   4   7 2.27786 1.62378  -1
   6   4   6 2.27786 1.62378   2
  -5   4   7 266.580 11.7767  -1
   5   4   6 266.580 11.7767   2
  -3   4   7 190.837 5.64544   2
  -2   4   7 119.317 11.0037  -1
   2   4   7 119.317 11.0037   2
  -1   4   7 136.555 5.78884  -1
   1   4   7 136.555 5.78884   2
   0   4   7 117.473 3.57920  -1
   0   4   7 117.473 3.57920   2
   1   4   7 173.906 5.85684  -1
  -1   4   7 173.906 5.85684   2
   2   4   7 44.3927 5.62289  -1
  -2   4   7 44.3927 5.62289   2
   3   4   7 222.040 5.78854   2
   4   4   7 69.1788 9.54199  -1
  -4   4   8 69.1788 9.54199   2
   5   4   7 167.318 15.6846  -1
  -5   4   8 167.318 15.6846   2
   6   4   7 18.5966 2.44811  -1
  -6   4   8 18.5966 2.44811   2
   7   4   7 109.093 6.14015  -1
  -7   4   8 109.093 6.14015   2
   8   4   7 18.4211 5.08626  -1
  -8   4   8 18.4211 5.08626   2
   9   4   7 12.9613 5.55290  -1
  -9   4   8 12.9613 5.55290   2
  10   4   7 3.44072 2.51176   2
  11   4   7 6.69940 8.35505  -1
 -11   4   9 6.69940 8.35505   2
  12   4   7 2.99598 3.19027  -1
 -12   4   9 2.99598 3.19027   2
  13   4   7 2.22811 2.09994  -1
 -13   4   9 2.22811 2.09994   2
 -12   5   7 9.58211 7.06453  -1
  12   5   5 9.58211 7.06453   2
 -11   5   7 6.73255 9.22365  -1
  11   5   5 6.73255 9.22365   2
 -10   5   7 -0.6072 1.03014   2
  -9   5   7 7.77627 9.72799  -1
   9   5   6 7.77627 9.72799   2
  -8   5   7 39.3781 8.06529  -1
   8   5   6 39.3781 8.06529   2
  -7   5   7 4.58617 2.39910  -1
   7   5   6 4.58617 2.39910   2
  -6   5   7 137.627 5.79017  -1
   6   5   6 137.627 5.79017   2
  -5   5   7 27.1552 4.05625  -1
   5   5   6 27.1552 4.05625   2
  -5   5   7 9.26902 1.92774   2
  -4   5   7 115.134 4.99204   2
  -3   5   7 45.7581 3.24985   2
  -2   5   7 123.038 12.1569  -1
   2   5   7 123.038 12.1569   2
  -1   5   7 23.5688 2.59746  -1
   1   5   7 23.5688 2.59746   2
   0   5   7 40.6609 2.04232  -1
   0   5   7 40.6609 2.04232   2
   1   5   7 32.2909 2.91795  -1
  -1   5   7 32.2909 2.91795   2
   2   5   7 171.199 13.4473  -1
  -2   5   7 171.199 13.4473   2
   3   5   7 53.0525 2.96816   2
   5   5   7 44.0332 8.67935  -1
  -5   5   8 44.0332 8.67935   2
   6   5   7 29.7577 3.17416  -1
  -6   5   8 29.7577 3.17416   2
   7   5   7 23.1978 3.12408  -1
  -7   5   8 23.1978 3.12408   2
   8   5   7 -0.3099 4.13097  -1
  -8   5   8 -0.3099 4.13097   2
   9   5   7 13.4562 8.62573  -1
  -9   5   8 13.4562 8.62573   2
  10   5   7 2.57886 2.45550   2
  11   5   7 20.9993 7.01420  -1
 -11   5   9 20.9993 7.01420   2
  12   5   7 13.1195 4.39888  -1
 -12   5   9 13.1195 4.39888   2
 -11   6   7 -4.2763 9.94837  -1
  11   6   5 -4.2763 9.94837   2
 -10   6   7 0.16106 1.24098   2
  -9   6   7 21.8919 11.8530  -1
   9   6   6 21.8919 11.8530   2
  -8   6   7 32.6609 8.40895  -1
   8   6   6 32.6609 8.40895   2
  -7   6   7 33.4233 3.74283  -1
   7   6   6 33.4233 3.74283   2
  -6   6   7 56.0571 4.58831  -1
   6   6   6 56.0571 4.58831   2
  -5   6   7 37.6158 3.74493   2
  -5   6   7 57.5741 7.98873  -1
   5   6   6 57.5741 7.98873   2
  -4   6   7 20.5297 2.73115   2
  -3   6   7 84.4308 5.27545   2
  -2   6   7 24.4521 2.34453   2
  -2   6   7 10.0750 6.81343  -1
   2   6   7 10.0750 6.81343   2
  -1   6   7 105.208 5.07529  -1
   1   6   7 105.208 5.07529   2
   0   6   7 5.57506 1.38080  -1
   0   6   7 5.57506 1.38080   2
   1   6   7 136.819 5.81186  -1
  -1   6   7 136.819 5.81186   2
   3   6   7 57.9052 3.85607   2
   5   6   7 20.2071 7.43654  -1
  -5   6   8 20.2071 7.43654   2
   6   6   7 11.7488 2.79266  -1
  -6   6   8 11.7488 2.79266   2
   7   6   7 24.8820 3.53410  -1
  -7   6   8 24.8820 3.53410   2
   8   6   7 34.8995 6.68427  -1
  -8   6   8 34.8995 6.68427   2
   9   6   7 1.27755 7.28415  -1
  -9   6   8 1.27755 7.28415   2
  10   6   7 10.3951 3.43584   2
  11   6   7 10.9742 4.66513   2
  11   6   7 -2.4083 9.08185  -1
 -11   6   9 -2.4083 9.08185   2
 -10   7   7 7.17965 1.64547   2
  -9   7   7 8.40583 13.5949  -1
   9   7   6 8.40583 13.5949   2
  -8   7   7 23.8392 6.72315  -1
   8   7   6 23.8392 6.72315   2
  -7   7   7 0.95088 3.03495  -1
   7   7   6 0.95088 3.03495   2
  -6   7   7 27.5103 3.75827  -1
   6   7   6 27.5103 3.75827   2
  -5   7   7 9.62466 6.90211  -1
   5   7   6 9.62466 6.90211   2
  -4   7   7 2.42432 1.40720   2
  -3   7   7 7.57605 1.95986   2
  -2   7   7 8.08292 1.65496   2
  -2   7   7 80.5317 7.92536  -1
   2   7   7 80.5317 7.92536   2
  -1   7   7 27.3081 2.99588  -1
   1   7   7 27.3081 2.99588   2
   0   7   7 41.8930 3.04422  -1
   0   7   7 41.8930 3.04422   2
   1   7   7 29.1836 3.32913  -1
  -1   7   7 29.1836 3.32913   2
   3   7   7 15.3929 2.90129   2
   5   7   7 94.0491 13.2858  -1
  -5   7   8 94.0491 13.2858   2
   6   7   7 12.2007 3.05463  -1
  -6   7   8 12.2007 3.05463   2
   7   7   7 12.0440 2.98850  -1
  -7   7   8 12.0440 2.98850   2
   8   7   7 41.7124 7.92711  -1
  -8   7   8 41.7124 7.92711   2
   9   7   7 4.66408 7.44071  -1
  -9   7   8 4.66408 7.44071   2
  10   7   7 4.33006 3.64787   2
  -8   8   7 -0.0628 6.48074  -1
   8   8   6 -0.0628 6.48074   2
  -7   8   7 10.1835 3.62205  -1
   7   8   6 10.1835 3.62205   2
  -6   8   7 8.27321 3.29179  -1
   6   8   6 8.27321 3.29179   2
  -5   8   7 9.28034 7.64652  -1
   5   8   6 9.28034 7.64652   2
  -4   8   7 0.93996 1.63661   2
  -4   8   7 2.33234 10.2451  -1
   4   8   6 2.33234 10.2451   2
  -3   8   7 3.71354 1.83709   2
  -2   8   7 3.34773 1.55242   2
  -2   8   7 39.4516 11.8564  -1
   2   8   7 39.4516 11.8564   2
  -1   8   7 25.6687 4.47373  -1
   1   8   7 25.6687 4.47373   2
   0   8   7 13.8151 2.43722  -1
   0   8   7 13.8151 2.43722   2
   1   8   7 32.6173 3.99004  -1
  -1   8   7 32.6173 3.99004   2
   3   8   7 18.4761 3.37077   2
   5   8   7 13.6875 8.04878  -1
  -5   8   8 13.6875 8.04878   2
   6   8   7 3.81205 2.94317  -1
  -6   8   8 3.81205 2.94317   2
   7   8   7 10.5441 3.08257  -1
  -7   8   8 10.5441 3.08257   2
   8   8   7 -3.9131 7.53476  -1
  -8   8   8 -3.9131 7.53476   2
   9   8   7 -1.3211 4.09443   2
  -7   9   7 1.97044 4.85961  -1
   7   9   6 1.97044 4.85961   2
  -6   9   7 8.38440 4.63836  -1
   6   9   6 8.38440 4.63836   2
  -5   9   7 4.57891 8.95933  -1
   5   9   6 4.57891 8.95933   2
  -4   9   7 16.2105 2.87847   2
  -3   9   7 0.27825 1.66161   2
  -2   9   7 7.23538 8.73905  -1
   2   9   7 7.23538 8.73905   2
  -1   9   7 10.0582 10.9230  -1
   1   9   7 10.0582 10.9230   2
   0   9   7 2.99107 3.06914  -1
   0   9   7 2.99107 3.06914   2
   1   9   7 7.01138 4.68175  -1
  -1   9   7 7.01138 4.68175   2
   2   9   7 9.14302 8.67138  -1
  -2   9   7 9.14302 8.67138   2
   3   9   7 8.91155 3.44711   2
   5   9   7 15.1654 4.54252  -1
  -5   9   8 15.1654 4.54252   2
   6   9   7 6.77845 3.77722  -1
  -6   9   8 6.77845 3.77722   2
   7   9   7 -9.5123 15.0015  -1
  -7   9   8 -9.5123 15.0015   2
  -4  10   7 3.30123 16.3705  -1
   4  10   6 3.30123 16.3705   2
  -3  10   7 2.99079 4.74599   2
   1  10   7 5.29469 7.27046  -1
  -1  10   7 5.29469 7.27046   2
   2  10   7 6.12943 9.17675  -1
  -2  10   7 6.12943 9.17675   2
   3  10   7 -1.6795 7.10007   2
 -14   0   8 16.2403 6.64694  -1
  14   0   6 16.2403 6.64694   2
 -13   0   8 13.4007 4.92799  -1
  13   0   6 13.4007 4.92799   2
 -12   0   8 9.29742 11.3026  -1
  12   0   6 9.29742 11.3026   2
 -11   0   8 8.69691 10.8878  -1
  11   0   6 8.69691 10.8878   2
 -10   0   8 10.7601 2.58920   2
  -9   0   8 40.5872 10.1992  -1
   9   0   7 40.5872 10.1992   2
  -8   0   8 2.48486 6.05731  -1
   8   0   7 2.48486 6.05731   2
  -7   0   8 406.063 16.0811  -1
   7   0   7 406.063 16.0811   2
  -6   0   8 15.6601 2.63690  -1
   6   0   7 15.6601 2.63690   2
  -5   0   8 436.628 28.5497  -1
   5   0   7 436.628 28.5497   2
  -4   0   8 267.109 19.0437  -1
   4   0   7 267.109 19.0437   2
  -3   0   8 160.611 5.68587   2
  -2   0   8 111.017 7.43859  -1
   2   0   8 111.017 7.43859   2
  -1   0   8 25.9124 2.47371  -1
   1   0   8 25.9124 2.47371   2
   0   0   8 8.20359 1.07283  -1
   0   0   8 8.20359 1.07283   2
   1   0   8 36.7332 2.37052  -1
  -1   0   8 36.7332 2.37052   2
   2   0   8 47.3585 6.17876  -1
  -2   0   8 47.3585 6.17876   2
   3   0   8 38.4760 2.59788   2
   4   0   8 459.938 17.0386   2
   5   0   8 132.203 13.2020  -1
  -5   0   9 132.203 13.2020   2
   6   0   8 8.72655 2.37731  -1
  -6   0   9 8.72655 2.37731   2
   7   0   8 184.272 9.47688  -1
  -7   0   9 184.272 9.47688   2
   8   0   8 43.1983 8.70697  -1
  -8   0   9 43.1983 8.70697   2
   9   0   8 -1.9614 6.52371  -1
  -9   0   9 -1.9614 6.52371   2
  10   0   8 5.61075 2.34084   2
  11   0   8 13.5538 6.53898  -1
 -11   0  10 13.5538 6.53898   2
  12   0   8 6.02919 5.65238  -1
 -12   0  10 6.02919 5.65238   2
  13   0   8 13.1724 4.78404  -1
 -13   0  10 13.1724 4.78404   2
 -14   1   8 -1.5831 5.82376  -1
  14   1   6 -1.5831 5.82376   2
 -13   1   8 22.3561 3.73170  -1
  13   1   6 22.3561 3.73170   2
 -12   1   8 55.7391 6.79972  -1
  12   1   6 55.7391 6.79972   2
 -11   1   8 11.5097 8.51729  -1
  11   1   6 11.5097 8.51729   2
 -10   1   8 38.2319 3.68983   2
  -9   1   8 81.1903 9.74873  -1
   9   1   7 81.1903 9.74873   2
  -8   1   8 144.837 11.1021  -1
   8   1   7 144.837 11.1021   2
  -7   1   8 8.78356 1.70675  -1
   7   1   7 8.78356 1.70675   2
  -6   1   8 125.958 4.88147  -1
   6   1   7 125.958 4.88147   2
  -5   1   8 18.2576 3.98489  -1
   5   1   7 18.2576 3.98489   2
  -4   1   8 404.242 25.7302  -1
   4   1   7 404.242 25.7302   2
  -2   1   8 508.032 15.5906  -1
   2   1   8 508.032 15.5906   2
  -1   1   8 186.301 5.54394  -1
   1   1   8 186.301 5.54394   2
   0   1   8 22.5630 1.32958  -1
   0   1   8 22.5630 1.32958   2
   1   1   8 118.696 3.88258  -1
  -1   1   8 118.696 3.88258   2
   2   1   8 738.937 44.1917  -1
  -2   1   8 738.937 44.1917   2
   3   1   8 75.8629 2.65704   2
   3   1   8 86.9263 9.32977  -1
  -3   1   8 86.9263 9.32977   2
   4   1   8 71.4140 8.90670  -1
  -4   1   9 71.4140 8.90670   2
   5   1   8 84.9382 7.23064  -1
  -5   1   9 84.9382 7.23064   2
   6   1   8 32.2865 2.30053  -1
  -6   1   9 32.2865 2.30053   2
   7   1   8 34.0350 2.59836  -1
  -7   1   9 34.0350 2.59836   2
   8   1   8 19.6132 4.57412  -1
  -8   1   9 19.6132 4.57412   2
   9   1   8 29.0509 5.71273  -1
  -9   1   9 29.0509 5.71273   2
  10   1   8 0.98034 1.61556   2
  11   1   8 5.17537 5.37938  -1
 -11   1  10 5.17537 5.37938   2
  12   1   8 14.0475 4.83130  -1
 -12   1  10 14.0475 4.83130   2
  13   1   8 3.48667 3.34129  -1
 -13   1  10 3.48667 3.34129   2
 -14   2   8 7.66874 7.34362  -1
  14   2   6 7.66874 7.34362   2
 -13   2   8 15.4604 3.30856  -1
  13   2   6 15.4604 3.30856   2
 -12   2   8 11.1720 4.04825  -1
  12   2   6 11.1720 4.04825   2
 -11   2   8 33.6568 9.63072  -1
  11   2   6 33.6568 9.63072   2
 -10   2   8 0.24432 0.98547   2
  -9   2   8 32.3527 7.79831  -1
   9   2   7 32.3527 7.79831   2
  -8   2   8 158.180 11.9219  -1
   8   2   7 158.180 11.9219   2
  -7   2   8 186.129 6.43406  -1
   7   2   7 186.129 6.43406   2
  -6   2   8 35.0242 2.49992  -1
   6   2   7 35.0242 2.49992   2
  -5   2   8 22.3683 3.28038  -1
   5   2   7 22.3683 3.28038   2
  -4   2   8 48.4458 2.63752   2
  -4   2   8 22.5701 5.87940  -1
   4   2   7 22.5701 5.87940   2
  -3   2   8 134.546 4.28245   2
  -2   2   8 124.253 7.47515  -1
   2   2   8 124.253 7.47515   2
  -1   2   8 634.593 19.1115  -1
   1   2   8 634.593 19.1115   2
   0   2   8 102.728 3.18797  -1
   0   2   8 102.728 3.18797   2
   1   2   8 532.198 14.3340  -1
  -1   2   8 532.198 14.3340   2
   2   2   8 276.336 14.1588  -1
  -2   2   8 276.336 14.1588   2
   3   2   8 86.4449 2.85544   2
   4   2   8 66.8839 8.61544  -1
  -4   2   9 66.8839 8.61544   2
   5   2   8 63.9297 8.59488  -1
  -5   2   9 63.9297 8.59488   2
   6   2   8 17.6339 1.66069  -1
  -6   2   9 17.6339 1.66069   2
   7   2   8 121.060 5.91047  -1
  -7   2   9 121.060 5.91047   2
   8   2   8 54.5718 6.58457  -1
  -8   2   9 54.5718 6.58457   2
   9   2   8 12.0633 4.80467  -1
  -9   2   9 12.0633 4.80467   2
  10   2   8 7.14489 2.28294   2
  11   2   8 31.6410 11.2652  -1
 -11   2  10 31.6410 11.2652   2
  12   2   8 55.2758 7.70193  -1
 -12   2  10 55.2758 7.70193   2
  13   2   8 2.11227 2.11976  -1
 -13   2  10 2.11227 2.11976   2
 -14   3   8 3.50167 8.27970  -1
  14   3   6 3.50167 8.27970   2
 -13   3   8 10.3261 3.64833  -1
  13   3   6 10.3261 3.64833   2
 -12   3   8 14.5298 5.83066  -1
  12   3   6 14.5298 5.83066   2
 -11   3   8 6.76830 7.84289  -1
  11   3   6 6.76830 7.84289   2
 -10   3   8 17.8721 2.40033   2
  -9   3   8 52.3996 8.41918  -1
   9   3   7 52.3996 8.41918   2
  -8   3   8 74.7297 8.39441  -1
   8   3   7 74.7297 8.39441   2
  -7   3   8 51.4496 3.79452  -1
   7   3   7 51.4496 3.79452   2
  -6   3   8 69.2906 3.58291  -1
   6   3   7 69.2906 3.58291   2
  -5   3   8 65.9990 4.55739  -1
   5   3   7 65.9990 4.55739   2
  -4   3   8 139.989 4.57491   2
  -4   3   8 140.017 8.43127  -1
   4   3   7 140.017 8.43127   2
  -3   3   8 5.51934 0.97121   2
  -2   3   8 360.810 23.1237  -1
   2   3   8 360.810 23.1237   2
  -1   3   8 101.315 4.24516  -1
   1   3   8 101.315 4.24516   2
   0   3   8 106.142 3.35023  -1
   0   3   8 106.142 3.35023   2
   1   3   8 157.702 5.44272  -1
  -1   3   8 157.702 5.44272   2
   2   3   8 204.771 11.6079  -1
  -2   3   8 204.771 11.6079   2
   3   3   8 86.1615 3.05772   2
   5   3   8 40.9219 7.85218  -1
  -5   3   9 40.9219 7.85218   2
   6   3   8 50.4139 3.66282  -1
  -6   3   9 50.4139 3.66282   2
   7   3   8 17.6844 2.72308  -1
  -7   3   9 17.6844 2.72308   2
   8   3   8 156.153 9.45050  -1
  -8   3   9 156.153 9.45050   2
   9   3   8 10.5956 4.96936  -1
  -9   3   9 10.5956 4.96936   2
  10   3   8 3.08814 2.05486   2
  10   3   8 6.11243 7.90291  -1
 -10   3   9 6.11243 7.90291   2
  11   3   8 5.21410 10.4120  -1
 -11   3  10 5.21410 10.4120   2
  12   3   8 18.3868 3.41439  -1
 -12   3  10 18.3868 3.41439   2
  13   3   8 7.21109 2.54798  -1
 -13   3  10 7.21109 2.54798   2
 -13   4   8 2.85439 4.25837  -1
  13   4   6 2.85439 4.25837   2
 -12   4   8 18.8313 6.65022  -1
  12   4   6 18.8313 6.65022   2
 -11   4   8 23.5698 9.58093  -1
  11   4   6 23.5698 9.58093   2
 -10   4   8 -0.2010 1.14032   2
  -9   4   8 2.62481 6.61452  -1
   9   4   7 2.62481 6.61452   2
  -8   4   8 20.8441 4.00263  -1
   8   4   7 20.8441 4.00263   2
  -7   4   8 154.690 6.89649  -1
   7   4   7 154.690 6.89649   2
  -6   4   8 10.1230 1.90186  -1
   6   4   7 10.1230 1.90186   2
  -5   4   8 228.730 10.9373  -1
   5   4   7 228.730 10.9373   2
  -4   4   8 113.716 12.0962  -1
   4   4   7 113.716 12.0962   2
  -3   4   8 127.665 4.98597   2
  -2   4   8 106.064 10.5247  -1
   2   4   8 106.064 10.5247   2
  -1   4   8 26.2853 2.39042  -1
   1   4   8 26.2853 2.39042   2
   0   4   8 23.1069 1.51660  -1
   0   4   8 23.1069 1.51660   2
   1   4   8 34.0866 2.23930  -1
  -1   4   8 34.0866 2.23930   2
   2   4   8 68.8219 9.86269  -1
  -2   4   8 68.8219 9.86269   2
   3   4   8 52.9276 3.04252   2
   4   4   8 96.1055 11.8140  -1
  -4   4   9 96.1055 11.8140   2
   5   4   8 34.2050 8.86430  -1
  -5   4   9 34.2050 8.86430   2
   6   4   8 29.2358 2.86610  -1
  -6   4   9 29.2358 2.86610   2
   7   4   8 71.3221 5.34158  -1
  -7   4   9 71.3221 5.34158   2
   8   4   8 -0.0127 4.70421  -1
  -8   4   9 -0.0127 4.70421   2
   9   4   8 12.0813 5.68770  -1
  -9   4   9 12.0813 5.68770   2
  10   4   8 8.06327 2.62388   2
  11   4   8 9.40984 9.05200  -1
 -11   4  10 9.40984 9.05200   2
  12   4   8 20.0938 3.79407  -1
 -12   4  10 20.0938 3.79407   2
 -12   5   8 12.5880 7.30446  -1
  12   5   6 12.5880 7.30446   2
 -11   5   8 9.37630 9.47264  -1
  11   5   6 9.37630 9.47264   2
 -10   5   8 0.89247 1.22318   2
  -9   5   8 14.6364 10.4187  -1
   9   5   7 14.6364 10.4187   2
  -8   5   8 7.27917 6.44841  -1
   8   5   7 7.27917 6.44841   2
  -7   5   8 23.0970 3.17173  -1
   7   5   7 23.0970 3.17173   2
  -6   5   8 41.3464 3.20834  -1
   6   5   7 41.3464 3.20834   2
  -5   5   8 38.2200 4.48174  -1
   5   5   7 38.2200 4.48174   2
  -4   5   8 59.3554 9.86495  -1
   4   5   7 59.3554 9.86495   2
  -4   5   8 111.039 5.05175   2
  -3   5   8 3.71311 1.20191   2
  -2   5   8 175.782 6.25278   2
  -2   5   8 91.4077 10.8181  -1
   2   5   8 91.4077 10.8181   2
  -1   5   8 135.318 5.55669  -1
   1   5   8 135.318 5.55669   2
   0   5   8 60.6472 2.59859  -1
   0   5   8 60.6472 2.59859   2
   1   5   8 50.7653 3.49114  -1
  -1   5   8 50.7653 3.49114   2
   3   5   8 78.2514 4.33602   2
   4   5   8 71.3559 10.3231  -1
  -4   5   9 71.3559 10.3231   2
   5   5   8 35.1573 8.39975  -1
  -5   5   9 35.1573 8.39975   2
   6   5   8 28.8511 3.53785  -1
  -6   5   9 28.8511 3.53785   2
   7   5   8 11.5391 2.65635  -1
  -7   5   9 11.5391 2.65635   2
   8   5   8 10.2427 5.34653  -1
  -8   5   9 10.2427 5.34653   2
   9   5   8 8.98505 8.99576  -1
  -9   5   9 8.98505 8.99576   2
  10   5   8 3.77301 2.66482   2
  11   5   8 12.8947 6.80948  -1
 -11   5  10 12.8947 6.80948   2
 -11   6   8 15.5189 10.9165  -1
  11   6   6 15.5189 10.9165   2
 -10   6   8 3.12869 2.00555   2
  -9   6   8 17.3879 12.4967  -1
   9   6   7 17.3879 12.4967   2
  -8   6   8 38.5739 7.07684  -1
   8   6   7 38.5739 7.07684   2
  -7   6   8 13.8124 2.95365  -1
   7   6   7 13.8124 2.95365   2
  -6   6   8 38.3477 3.93979  -1
   6   6   7 38.3477 3.93979   2
  -5   6   8 5.01224 6.40779  -1
   5   6   7 5.01224 6.40779   2
  -4   6   8 10.8803 1.98177   2
  -4   6   8 43.5190 10.1558  -1
   4   6   7 43.5190 10.1558   2
  -3   6   8 68.0279 4.85064   2
  -2   6   8 39.4781 3.17228   2
  -2   6   8 25.7933 8.01626  -1
   2   6   8 25.7933 8.01626   2
  -1   6   8 64.5274 4.28020  -1
   1   6   8 64.5274 4.28020   2
   0   6   8 8.54931 1.51393  -1
   0   6   8 8.54931 1.51393   2
   1   6   8 84.6668 4.78213  -1
  -1   6   8 84.6668 4.78213   2
   3   6   8 24.2608 2.53134   2
   5   6   8 20.4182 8.26003  -1
  -5   6   9 20.4182 8.26003   2
   6   6   8 7.86543 2.71105  -1
  -6   6   9 7.86543 2.71105   2
   7   6   8 17.3198 3.18194  -1
  -7   6   9 17.3198 3.18194   2
   8   6   8 35.2599 6.39752  -1
  -8   6   9 35.2599 6.39752   2
  10   6   8 6.90653 3.24081   2
 -10   7   8 4.16240 2.47994   2
  -9   7   8 21.2765 15.1451  -1
   9   7   7 21.2765 15.1451   2
  -8   7   8 20.6029 6.45849  -1
   8   7   7 20.6029 6.45849   2
  -7   7   8 15.6934 3.44436  -1
   7   7   7 15.6934 3.44436   2
  -6   7   8 22.4106 3.40859  -1
   6   7   7 22.4106 3.40859   2
  -5   7   8 22.3662 7.65267  -1
   5   7   7 22.3662 7.65267   2
  -4   7   8 0.04905 1.22111   2
  -4   7   8 15.7972 9.59949  -1
   4   7   7 15.7972 9.59949   2
  -3   7   8 9.08734 2.07354   2
  -2   7   8 1.24997 1.19818   2
  -2   7   8 24.7999 9.56888  -1
   2   7   8 24.7999 9.56888   2
  -1   7   8 58.8520 4.12718  -1
   1   7   8 58.8520 4.12718   2
   0   7   8 39.2038 3.10723  -1
   0   7   8 39.2038 3.10723   2
   1   7   8 78.2070 6.20870  -1
  -1   7   8 78.2070 6.20870   2
   3   7   8 4.83674 1.69763   2
   5   7   8 12.8952 4.58305  -1
  -5   7   9 12.8952 4.58305   2
   6   7   8 40.2097 4.20237  -1
  -6   7   9 40.2097 4.20237   2
   7   7   8 1.33830 2.82874  -1
  -7   7   9 1.33830 2.82874   2
   8   7   8 18.4704 6.92642  -1
  -8   7   9 18.4704 6.92642   2
  -9   8   8 8.89679 7.53813   2
  -8   8   8 16.8081 8.31135  -1
   8   8   7 16.8081 8.31135   2
  -7   8   8 5.69464 3.21737  -1
   7   8   7 5.69464 3.21737   2
  -6   8   8 8.06993 4.42938  -1
   6   8   7 8.06993 4.42938   2
  -5   8   8 27.8871 9.01104  -1
   5   8   7 27.8871 9.01104   2
  -4   8   8 -0.3146 1.54017   2
  -4   8   8 6.72209 11.7430  -1
   4   8   7 6.72209 11.7430   2
  -3   8   8 11.2282 2.52588   2
  -2   8   8 2.57527 1.72835   2
  -2   8   8 14.6654 7.12610  -1
   2   8   8 14.6654 7.12610   2
  -1   8   8 3.28946 9.54895  -1
   1   8   8 3.28946 9.54895   2
   0   8   8 17.1283 2.71751  -1
   0   8   8 17.1283 2.71751   2
   1   8   8 9.22105 2.69878  -1
  -1   8   8 9.22105 2.69878   2
   3   8   8 9.29034 2.82903   2
   5   8   8 19.4301 5.52085  -1
  -5   8   9 19.4301 5.52085   2
   6   8   8 3.26043 3.08047  -1
  -6   8   9 3.26043 3.08047   2
   7   8   8 18.1881 3.59108  -1
  -7   8   9 18.1881 3.59108   2
  -6   9   8 7.10332 5.14071  -1
   6   9   7 7.10332 5.14071   2
  -5   9   8 8.19991 9.91813  -1
   5   9   7 8.19991 9.91813   2
  -4   9   8 15.7964 2.89328   2
  -4   9   8 16.8829 13.2612  -1
   4   9   7 16.8829 13.2612   2
  -3   9   8 3.06951 1.82497   2
  -1   9   8 2.49387 10.6291  -1
   1   9   8 2.49387 10.6291   2
   0   9   8 14.4728 5.64786  -1
   0   9   8 14.4728 5.64786   2
   1   9   8 5.05754 4.53671  -1
  -1   9   8 5.05754 4.53671   2
   2   9   8 -0.8782 3.28985   2
   2   9   8 22.3288 9.68025  -1
  -2   9   8 22.3288 9.68025   2
   3   9   8 -2.2885 3.18371   2
   4   9   8 15.9611 9.38863  -1
  -4   9   9 15.9611 9.38863   2
   4   9   8 1.49994 2.95307   2
   5   9   8 10.4891 4.98910  -1
  -5   9   9 10.4891 4.98910   2
   2  10   8 13.7364 9.24235  -1
  -2  10   8 13.7364 9.24235   2
 -14   0   9 10.9230 5.52175  -1
  14   0   7 10.9230 5.52175   2
 -13   0   9 0.86029 3.71026  -1
  13   0   7 0.86029 3.71026   2
 -12   0   9 2.58030 13.1652  -1
  12   0   7 2.58030 13.1652   2
 -11   0   9 32.9304 12.8969  -1
  11   0   7 32.9304 12.8969   2
 -10   0   9 0.45826 1.25217   2
  -9   0   9 4.30768 9.43204  -1
   9   0   8 4.30768 9.43204   2
  -8   0   9 11.3619 8.17534  -1
   8   0   8 11.3619 8.17534   2
  -7   0   9 295.530 12.8550  -1
   7   0   8 295.530 12.8550   2
  -6   0   9 35.1204 3.72277  -1
   6   0   8 35.1204 3.72277   2
  -5   0   9 195.368 11.4031  -1
   5   0   8 195.368 11.4031   2
  -4   0   9 103.007 6.11392   2
  -3   0   9 109.735 6.03281   2
  -2   0   9 188.097 10.6541  -1
   2   0   9 188.097 10.6541   2
  -1   0   9 18.4542 1.97785  -1
   1   0   9 18.4542 1.97785   2
   0   0   9 94.4625 4.22545  -1
   0   0   9 94.4625 4.22545   2
   1   0   9 17.6907 1.88351  -1
  -1   0   9 17.6907 1.88351   2
   2   0   9 64.4890 7.37425  -1
  -2   0   9 64.4890 7.37425   2
   3   0   9 1.98719 0.95372   2
   5   0   9 70.0639 9.95715  -1
  -5   0  10 70.0639 9.95715   2
   6   0   9 -1.7487 1.76285  -1
  -6   0  10 -1.7487 1.76285   2
   7   0   9 19.5394 2.90846  -1
  -7   0  10 19.5394 2.90846   2
   8   0   9 21.6882 7.14013  -1
  -8   0  10 21.6882 7.14013   2
   9   0   9 39.4977 10.2792  -1
  -9   0  10 39.4977 10.2792   2
  10   0   9 -0.5282 1.96069   2
  11   0   9 10.6637 7.35741  -1
 -11   0  11 10.6637 7.35741   2
  12   0   9 10.7401 5.95891  -1
 -12   0  11 10.7401 5.95891   2
  13   0   9 -6.0993 9.49709  -1
 -13   0  11 -6.0993 9.49709   2
 -14   1   9 7.22000 4.59964  -1
  14   1   7 7.22000 4.59964   2
 -13   1   9 14.7056 3.33981  -1
  13   1   7 14.7056 3.33981   2
 -12   1   9 7.00309 5.08470  -1
  12   1   7 7.00309 5.08470   2
 -11   1   9 1.88168 8.59295  -1
  11   1   7 1.88168 8.59295   2
 -10   1   9 1.64389 1.38641   2
  -9   1   9 42.2711 8.15685  -1
   9   1   8 42.2711 8.15685   2
  -8   1   9 5.80329 5.70014  -1
   8   1   8 5.80329 5.70014   2
  -7   1   9 67.1880 3.65556  -1
   7   1   8 67.1880 3.65556   2
  -6   1   9 13.0946 1.92821  -1
   6   1   8 13.0946 1.92821   2
  -5   1   9 45.0268 3.73304  -1
   5   1   8 45.0268 3.73304   2
  -4   1   9 39.9574 7.16212  -1
   4   1   8 39.9574 7.16212   2
  -2   1   9 149.417 6.15269  -1
   2   1   9 149.417 6.15269   2
  -1   1   9 155.822 5.05098  -1
   1   1   9 155.822 5.05098   2
   0   1   9 5.80176 0.86590  -1
   0   1   9 5.80176 0.86590   2
   1   1   9 127.121 4.08462  -1
  -1   1   9 127.121 4.08462   2
   2   1   9 277.063 19.9259  -1
  -2   1   9 277.063 19.9259   2
   3   1   9 45.4607 2.58640   2
   3   1   9 27.3910 6.01547  -1
  -3   1   9 27.3910 6.01547   2
   4   1   9 181.922 15.8738  -1
  -4   1  10 181.922 15.8738   2
   5   1   9 54.0501 6.07867  -1
  -5   1  10 54.0501 6.07867   2
   6   1   9 145.635 5.71208  -1
  -6   1  10 145.635 5.71208   2
   7   1   9 163.411 6.29680  -1
  -7   1  10 163.411 6.29680   2
   8   1   9 35.1432 5.75926  -1
  -8   1  10 35.1432 5.75926   2
   9   1   9 36.8887 6.10082  -1
  -9   1  10 36.8887 6.10082   2
  10   1   9 0.58305 1.66211   2
  11   1   9 7.22902 5.37898  -1
 -11   1  11 7.22902 5.37898   2
  12   1   9 5.01411 4.76379  -1
 -12   1  11 5.01411 4.76379   2
  13   1   9 3.29316 3.16389  -1
 -13   1  11 3.29316 3.16389   2
 -13   2   9 3.44705 3.22374  -1
  13   2   7 3.44705 3.22374   2
 -12   2   9 5.48939 3.88066  -1
  12   2   7 5.48939 3.88066   2
 -11   2   9 31.6750 9.46272  -1
  11   2   7 31.6750 9.46272   2
 -10   2   9 7.47220 1.85743   2
  -9   2   9 8.33617 6.77476  -1
   9   2   8 8.33617 6.77476   2
  -8   2   9 117.967 10.5689  -1
   8   2   8 117.967 10.5689   2
  -7   2   9 49.1430 3.09868  -1
   7   2   8 49.1430 3.09868   2
  -6   2   9 26.3789 2.31080  -1
   6   2   8 26.3789 2.31080   2
  -5   2   9 25.2158 3.64770  -1
   5   2   8 25.2158 3.64770   2
  -4   2   9 51.1059 5.39227  -1
   4   2   8 51.1059 5.39227   2
  -3   2   9 51.1488 2.76909   2
  -3   2   9 135.608 12.0844  -1
   3   2   9 135.608 12.0844   2
  -2   2   9 108.322 6.16051  -1
   2   2   9 108.322 6.16051   2
  -1   2   9 172.132 6.10131  -1
   1   2   9 172.132 6.10131   2
   0   2   9 52.1720 2.21569  -1
   0   2   9 52.1720 2.21569   2
   1   2   9 73.6398 3.21330  -1
  -1   2   9 73.6398 3.21330   2
   2   2   9 140.289 9.16208  -1
  -2   2   9 140.289 9.16208   2
   4   2   9 48.2883 7.44103  -1
  -4   2  10 48.2883 7.44103   2
   5   2   9 10.3530 4.52303  -1
  -5   2  10 10.3530 4.52303   2
   6   2   9 11.6098 2.22783  -1
  -6   2  10 11.6098 2.22783   2
   7   2   9 39.2396 3.54243  -1
  -7   2  10 39.2396 3.54243   2
   8   2   9 42.1486 5.79666  -1
  -8   2  10 42.1486 5.79666   2
   9   2   9 44.7631 7.09249  -1
  -9   2  10 44.7631 7.09249   2
  10   2   9 45.0971 4.55758   2
  11   2   9 13.3394 10.2273  -1
 -11   2  11 13.3394 10.2273   2
  12   2   9 12.2455 3.46030  -1
 -12   2  11 12.2455 3.46030   2
  13   2   9 3.55898 8.33196  -1
 -13   2  11 3.55898 8.33196   2
 -13   3   9 3.89057 3.30352  -1
  13   3   7 3.89057 3.30352   2
 -12   3   9 9.66756 6.15729  -1
  12   3   7 9.66756 6.15729   2
 -11   3   9 7.07038 8.35653  -1
  11   3   7 7.07038 8.35653   2
  -9   3   9 35.5603 9.57420  -1
   9   3   8 35.5603 9.57420   2
  -8   3   9 62.3781 8.02637  -1
   8   3   8 62.3781 8.02637   2
  -7   3   9 28.3085 2.98653  -1
   7   3   8 28.3085 2.98653   2
  -6   3   9 22.4462 2.52683  -1
   6   3   8 22.4462 2.52683   2
  -5   3   9 41.5224 4.01029  -1
   5   3   8 41.5224 4.01029   2
  -4   3   9 35.5053 2.48225   2
  -4   3   9 34.1119 4.35046  -1
   4   3   8 34.1119 4.35046   2
  -2   3   9 70.9175 7.74047  -1
   2   3   9 70.9175 7.74047   2
  -1   3   9 32.0065 2.42176  -1
   1   3   9 32.0065 2.42176   2
   0   3   9 117.896 3.70461  -1
   0   3   9 117.896 3.70461   2
   1   3   9 72.1541 4.02393  -1
  -1   3   9 72.1541 4.02393   2
   2   3   9 105.551 7.99088  -1
  -2   3   9 105.551 7.99088   2
   3   3   9 31.0988 2.31238   2
   3   3   9 90.5477 10.3698  -1
  -3   3   9 90.5477 10.3698   2
   5   3   9 46.8821 6.43884  -1
  -5   3  10 46.8821 6.43884   2
   6   3   9 84.6062 4.99738  -1
  -6   3  10 84.6062 4.99738   2
   7   3   9 50.4739 4.07739  -1
  -7   3  10 50.4739 4.07739   2
   8   3   9 31.2126 4.08828  -1
  -8   3  10 31.2126 4.08828   2
   9   3   9 17.0612 5.88334  -1
  -9   3  10 17.0612 5.88334   2
  10   3   9 1.25613 1.75908   2
  10   3   9 12.2814 8.26140  -1
 -10   3  10 12.2814 8.26140   2
  11   3   9 24.4269 11.9886  -1
 -11   3  11 24.4269 11.9886   2
  12   3   9 3.58988 2.94579  -1
 -12   3  11 3.58988 2.94579   2
  13   3   9 -1.2592 2.03123  -1
 -13   3  11 -1.2592 2.03123   2
 -12   4   9 9.79736 6.02564  -1
  12   4   7 9.79736 6.02564   2
 -11   4   9 -3.3484 8.57436  -1
  11   4   7 -3.3484 8.57436   2
 -10   4   9 -0.1325 1.24774   2
  -9   4   9 87.4265 14.6544  -1
   9   4   8 87.4265 14.6544   2
  -8   4   9 0.69592 3.04679  -1
   8   4   8 0.69592 3.04679   2
  -7   4   9 94.1161 5.28113  -1
   7   4   8 94.1161 5.28113   2
  -6   4   9 27.8973 3.05701  -1
   6   4   8 27.8973 3.05701   2
  -5   4   9 28.5035 3.83657  -1
   5   4   8 28.5035 3.83657   2
  -4   4   9 360.440 25.5070  -1
   4   4   8 360.440 25.5070   2
  -3   4   9 131.878 5.40526   2
  -2   4   9 110.676 11.0285  -1
   2   4   9 110.676 11.0285   2
  -1   4   9 6.40555 1.61965  -1
   1   4   9 6.40555 1.61965   2
   0   4   9 36.7382 1.99805  -1
   0   4   9 36.7382 1.99805   2
   1   4   9 4.36380 1.33881  -1
  -1   4   9 4.36380 1.33881   2
   2   4   9 57.9833 9.58046  -1
  -2   4   9 57.9833 9.58046   2
   3   4   9 10.9949 1.69369   2
   4   4   9 50.3459 10.2732  -1
  -4   4  10 50.3459 10.2732   2
   5   4   9 31.6739 8.87292  -1
  -5   4  10 31.6739 8.87292   2
   6   4   9 35.1963 3.58511  -1
  -6   4  10 35.1963 3.58511   2
   7   4   9 45.9287 4.53906  -1
  -7   4  10 45.9287 4.53906   2
   8   4   9 20.3093 4.33234  -1
  -8   4  10 20.3093 4.33234   2
   9   4   9 28.2385 6.89230  -1
  -9   4  10 28.2385 6.89230   2
  10   4   9 4.44420 2.78548   2
  10   4   9 -10.412 9.31819  -1
 -10   4  10 -10.412 9.31819   2
  11   4   9 14.8261 9.68492  -1
 -11   4  11 14.8261 9.68492   2
  12   4   9 6.59725 4.58199  -1
 -12   4  11 6.59725 4.58199   2
 -11   5   9 20.5977 10.7305  -1
  11   5   7 20.5977 10.7305   2
 -10   5   9 14.2466 2.71483   2
  -9   5   9 25.1436 11.5076  -1
   9   5   8 25.1436 11.5076   2
  -8   5   9 13.0026 5.72005  -1
   8   5   8 13.0026 5.72005   2
  -7   5   9 19.6697 2.95579  -1
   7   5   8 19.6697 2.95579   2
  -6   5   9 28.6290 2.88429  -1
   6   5   8 28.6290 2.88429   2
  -5   5   9 59.4961 5.77576  -1
   5   5   8 59.4961 5.77576   2
  -4   5   9 49.1346 9.43659  -1
   4   5   8 49.1346 9.43659   2
  -3   5   9 36.9777 3.20334   2
  -2   5   9 88.4911 10.7014  -1
   2   5   9 88.4911 10.7014   2
  -1   5   9 30.6730 2.70174  -1
   1   5   9 30.6730 2.70174   2
   0   5   9 79.1430 3.80454  -1
   0   5   9 79.1430 3.80454   2
   1   5   9 33.4298 3.34401  -1
  -1   5   9 33.4298 3.34401   2
   2   5   9 239.807 20.1628  -1
  -2   5   9 239.807 20.1628   2
   3   5   9 27.3570 2.64879   2
   4   5   9 39.1679 9.04876  -1
  -4   5  10 39.1679 9.04876   2
   5   5   9 34.3825 8.38561  -1
  -5   5  10 34.3825 8.38561   2
   6   5   9 37.6120 4.15357  -1
  -6   5  10 37.6120 4.15357   2
   7   5   9 11.8040 2.97982  -1
  -7   5  10 11.8040 2.97982   2
   8   5   9 12.8902 4.25294  -1
  -8   5  10 12.8902 4.25294   2
   9   5   9 4.12168 9.12315  -1
  -9   5  10 4.12168 9.12315   2
  10   5   9 0.11857 2.46673   2
  11   5   9 5.82144 3.72197   2
  11   5   9 9.52607 9.68499  -1
 -11   5  11 9.52607 9.68499   2
 -10   6   9 0.36890 1.68396   2
  -9   6   9 5.03416 1.70678   2
  -9   6   9 6.08377 11.8542  -1
   9   6   8 6.08377 11.8542   2
  -8   6   9 41.6697 7.26791  -1
   8   6   8 41.6697 7.26791   2
  -7   6   9 13.4349 3.53556  -1
   7   6   8 13.4349 3.53556   2
  -6   6   9 10.2094 2.80814  -1
   6   6   8 10.2094 2.80814   2
  -5   6   9 37.2502 5.22587  -1
   5   6   8 37.2502 5.22587   2
  -4   6   9 11.6840 2.24081   2
  -4   6   9 5.87716 7.66961  -1
   4   6   8 5.87716 7.66961   2
  -3   6   9 30.0535 3.70888   2
  -2   6   9 18.3153 5.98133  -1
   2   6   9 18.3153 5.98133   2
  -1   6   9 118.435 5.60134  -1
   1   6   9 118.435 5.60134   2
   0   6   9 93.3967 4.41426  -1
   0   6   9 93.3967 4.41426   2
   1   6   9 52.3173 3.94135  -1
  -1   6   9 52.3173 3.94135   2
   2   6   9 38.6917 7.94546  -1
  -2   6   9 38.6917 7.94546   2
   3   6   9 28.9809 2.90219   2
   4   6   9 5.98704 7.50298  -1
  -4   6  10 5.98704 7.50298   2
   5   6   9 22.3851 5.13365  -1
  -5   6  10 22.3851 5.13365   2
   6   6   9 23.8578 3.34544  -1
  -6   6  10 23.8578 3.34544   2
   7   6   9 17.1455 3.31617  -1
  -7   6  10 17.1455 3.31617   2
   8   6   9 6.14938 4.01591  -1
  -8   6  10 6.14938 4.01591   2
   9   6   9 14.3055 10.9616  -1
  -9   6  10 14.3055 10.9616   2
  10   6   9 12.9237 4.82786   2
 -10   7   9 6.26976 5.17889   2
  -9   7   9 1.06412 1.37003   2
  -9   7   9 21.5670 15.2087  -1
   9   7   8 21.5670 15.2087   2
  -8   7   9 12.9165 7.76537  -1
   8   7   8 12.9165 7.76537   2
  -7   7   9 9.68976 3.58095  -1
   7   7   8 9.68976 3.58095   2
  -6   7   9 27.2535 3.91370  -1
   6   7   8 27.2535 3.91370   2
  -5   7   9 3.62100 7.04338  -1
   5   7   8 3.62100 7.04338   2
  -4   7   9 7.82707 2.19815   2
  -4   7   9 120.055 15.9725  -1
   4   7   8 120.055 15.9725   2
  -3   7   9 6.81508 1.63632   2
  -2   7   9 13.7062 6.30722  -1
   2   7   9 13.7062 6.30722   2
  -1   7   9 30.7396 4.47425  -1
   1   7   9 30.7396 4.47425   2
   0   7   9 34.9859 3.09423  -1
   0   7   9 34.9859 3.09423   2
   1   7   9 25.2032 3.79645  -1
  -1   7   9 25.2032 3.79645   2
   2   7   9 12.2017 6.73220  -1
  -2   7   9 12.2017 6.73220   2
   3   7   9 59.2735 4.79169   2
   4   7   9 28.4259 9.15409  -1
  -4   7  10 28.4259 9.15409   2
   5   7   9 6.69454 4.14349  -1
  -5   7  10 6.69454 4.14349   2
   6   7   9 18.6021 3.73474  -1
  -6   7  10 18.6021 3.73474   2
   7   7   9 8.91467 3.29566  -1
  -7   7  10 8.91467 3.29566   2
   8   7   9 18.2509 4.24687  -1
  -8   7  10 18.2509 4.24687   2
  -8   8   9 2.45197 5.27780   2
  -8   8   9 4.45630 12.7460  -1
   8   8   8 4.45630 12.7460   2
  -7   8   9 13.8760 3.51630  -1
   7   8   8 13.8760 3.51630   2
  -6   8   9 8.63132 4.08429  -1
   6   8   8 8.63132 4.08429   2
  -5   8   9 12.7079 8.29273  -1
   5   8   8 12.7079 8.29273   2
  -4   8   9 2.36640 1.72572   2
  -4   8   9 14.0199 13.0062  -1
   4   8   8 14.0199 13.0062   2
  -3   8   9 12.6169 2.87388   2
  -1   8   9 19.2083 4.85748  -1
   1   8   9 19.2083 4.85748   2
   0   8   9 17.6472 3.12800  -1
   0   8   9 17.6472 3.12800   2
   1   8   9 9.22764 3.02811  -1
  -1   8   9 9.22764 3.02811   2
   2   8   9 17.5991 4.18981   2
   2   8   9 6.09303 7.49631  -1
  -2   8   9 6.09303 7.49631   2
   3   8   9 2.98032 2.60812   2
   4   8   9 11.0971 3.77609   2
   4   8   9 28.7697 10.0391  -1
  -4   8  10 28.7697 10.0391   2
   5   8   9 18.3027 5.32344  -1
  -5   8  10 18.3027 5.32344   2
   6   8   9 7.09726 3.23576  -1
  -6   8  10 7.09726 3.23576   2
   7   8   9 7.67379 14.2273  -1
  -7   8  10 7.67379 14.2273   2
   8   8   9 2.37576 4.31376   2
  -6   9   9 -4.7582 9.19073  -1
   6   9   8 -4.7582 9.19073   2
  -5   9   9 -0.2712 6.68202  -1
   5   9   8 -0.2712 6.68202   2
  -3   9   9 6.84670 2.43272   2
  -1   9   9 5.47029 10.8021  -1
   1   9   9 5.47029 10.8021   2
   0   9   9 14.5329 6.00597  -1
   0   9   9 14.5329 6.00597   2
   1   9   9 12.3025 6.16475  -1
  -1   9   9 12.3025 6.16475   2
   2   9   9 3.13158 3.71535   2
   2   9   9 11.4506 9.67179  -1
  -2   9   9 11.4506 9.67179   2
   3   9   9 6.98799 4.10754   2
   4   9   9 20.9469 8.96852  -1
  -4   9  10 20.9469 8.96852   2
   4   9   9 1.55504 2.97066   2
 -13   0  10 21.8190 5.72182  -1
  13   0   8 21.8190 5.72182   2
 -12   0  10 38.5177 15.8569  -1
  12   0   8 38.5177 15.8569   2
 -11   0  10 6.29322 13.4808  -1
  11   0   8 6.29322 13.4808   2
 -10   0  10 1.33968 1.58848   2
  -9   0  10 30.1969 11.1128  -1
   9   0   9 30.1969 11.1128   2
  -8   0  10 29.2652 6.01783  -1
   8   0   9 29.2652 6.01783   2
  -7   0  10 23.7434 3.66155  -1
   7   0   9 23.7434 3.66155   2
  -6   0  10 -0.7076 1.99591  -1
   6   0   9 -0.7076 1.99591   2
  -5   0  10 41.5403 5.58832  -1
   5   0   9 41.5403 5.58832   2
  -4   0  10 146.903 7.63426   2
  -4   0  10 195.015 16.6312  -1
   4   0   9 195.015 16.6312   2
  -3   0  10 100.725 5.93746   2
  -2   0  10 141.675 7.24300   2
  -2   0  10 224.211 19.0118  -1
   2   0  10 224.211 19.0118   2
  -1   0  10 33.4696 2.75688  -1
   1   0  10 33.4696 2.75688   2
   0   0  10 2.16023 1.06092  -1
   0   0  10 2.16023 1.06092   2
   1   0  10 15.8489 2.33354  -1
  -1   0  10 15.8489 2.33354   2
   3   0  10 151.849 7.87764   2
   5   0  10 17.4064 6.53501  -1
  -5   0  11 17.4064 6.53501   2
   6   0  10 315.618 13.9190  -1
  -6   0  11 315.618 13.9190   2
   7   0  10 -1.9619 1.95945  -1
  -7   0  11 -1.9619 1.95945   2
   8   0  10 34.8240 4.79328  -1
  -8   0  11 34.8240 4.79328   2
   9   0  10 10.6369 9.03927  -1
  -9   0  11 10.6369 9.03927   2
  10   0  10 7.68440 2.93662   2
  11   0  10 8.35905 6.81228  -1
 -11   0  12 8.35905 6.81228   2
  12   0  10 17.1743 6.29372  -1
 -12   0  12 17.1743 6.29372   2
  13   0  10 0.69182 10.6470  -1
 -13   0  12 0.69182 10.6470   2
 -14   1  10 6.51291 5.90498  -1
  14   1   8 6.51291 5.90498   2
 -14   1  10 -3.2033 7.74160   2
 -13   1  10 10.4094 3.49549  -1
  13   1   8 10.4094 3.49549   2
 -12   1  10 3.59170 5.45452  -1
  12   1   8 3.59170 5.45452   2
 -11   1  10 -1.1176 8.21951  -1
  11   1   8 -1.1176 8.21951   2
 -10   1  10 7.07068 2.08643   2
  -9   1  10 33.0997 8.65201  -1
   9   1   9 33.0997 8.65201   2
  -8   1  10 20.2052 3.82905  -1
   8   1   9 20.2052 3.82905   2
  -7   1  10 138.293 5.65706  -1
   7   1   9 138.293 5.65706   2
  -6   1  10 82.0445 4.06677  -1
   6   1   9 82.0445 4.06677   2
  -5   1  10 112.526 6.06614  -1
   5   1   9 112.526 6.06614   2
  -4   1  10 176.422 10.6796  -1
   4   1   9 176.422 10.6796   2
  -2   1  10 114.521 6.82762  -1
   2   1  10 114.521 6.82762   2
  -1   1  10 126.044 4.56768  -1
   1   1  10 126.044 4.56768   2
   0   1  10 50.9134 2.43269  -1
   0   1  10 50.9134 2.43269   2
   1   1  10 170.475 5.19093  -1
  -1   1  10 170.475 5.19093   2
   2   1  10 74.6551 8.77761  -1
  -2   1  10 74.6551 8.77761   2
   3   1  10 378.572 10.5584   2
   3   1  10 238.721 19.0619  -1
  -3   1  10 238.721 19.0619   2
   4   1  10 55.1984 9.07477  -1
  -4   1  11 55.1984 9.07477   2
   5   1  10 18.5991 6.73133  -1
  -5   1  11 18.5991 6.73133   2
   6   1  10 44.4969 2.92306  -1
  -6   1  11 44.4969 2.92306   2
   7   1  10 73.4260 4.15857  -1
  -7   1  11 73.4260 4.15857   2
   8   1  10 61.7835 5.47125  -1
  -8   1  11 61.7835 5.47125   2
   9   1  10 14.3946 5.26713  -1
  -9   1  11 14.3946 5.26713   2
  10   1  10 -0.1000 1.82356   2
  11   1  10 8.41116 6.58657  -1
 -11   1  12 8.41116 6.58657   2
  12   1  10 2.23789 5.19896  -1
 -12   1  12 2.23789 5.19896   2
 -13   2  10 5.43283 3.37896  -1
  13   2   8 5.43283 3.37896   2
 -12   2  10 34.2043 5.26532  -1
  12   2   8 34.2043 5.26532   2
 -11   2  10 33.8881 10.4863  -1
  11   2   8 33.8881 10.4863   2
 -10   2  10 1.39290 1.66510   2
  -9   2  10 45.7602 9.38463  -1
   9   2   9 45.7602 9.38463   2
  -8   2  10 85.5348 7.78366  -1
   8   2   9 85.5348 7.78366   2
  -7   2  10 39.8443 3.02383  -1
   7   2   9 39.8443 3.02383   2
  -6   2  10 30.8816 2.65487  -1
   6   2   9 30.8816 2.65487   2
  -5   2  10 4.14362 2.70957  -1
   5   2   9 4.14362 2.70957   2
  -4   2  10 42.7500 5.43153  -1
   4   2   9 42.7500 5.43153   2
  -2   2  10 310.080 12.9129  -1
   2   2  10 310.080 12.9129   2
  -1   2  10 196.064 6.32841  -1
   1   2  10 196.064 6.32841   2
   0   2  10 158.625 4.57145  -1
   0   2  10 158.625 4.57145   2
   1   2  10 77.6394 3.98353  -1
  -1   2  10 77.6394 3.98353   2
   2   2  10 296.575 15.8304  -1
  -2   2  10 296.575 15.8304   2
   3   2  10 31.1622 2.29921   2
   3   2  10 35.6038 6.61178  -1
  -3   2  10 35.6038 6.61178   2
   4   2  10 52.2584 7.96940  -1
  -4   2  11 52.2584 7.96940   2
   5   2  10 37.4404 7.26790  -1
  -5   2  11 37.4404 7.26790   2
   6   2  10 127.907 6.27581  -1
  -6   2  11 127.907 6.27581   2
   7   2  10 17.9275 2.63748  -1
  -7   2  11 17.9275 2.63748   2
   8   2  10 51.1588 5.15359  -1
  -8   2  11 51.1588 5.15359   2
   9   2  10 9.15387 5.43173  -1
  -9   2  11 9.15387 5.43173   2
  10   2  10 32.8772 4.01997   2
  11   2  10 -6.8090 7.04393  -1
 -11   2  12 -6.8090 7.04393   2
  12   2  10 12.1477 3.75300  -1
 -12   2  12 12.1477 3.75300   2
 -13   3  10 -1.2206 6.09476  -1
  13   3   8 -1.2206 6.09476   2
 -12   3  10 5.32748 6.00674  -1
  12   3   8 5.32748 6.00674   2
 -11   3  10 7.17399 8.32102  -1
  11   3   8 7.17399 8.32102   2
  -9   3  10 22.7270 9.39655  -1
   9   3   9 22.7270 9.39655   2
  -8   3  10 27.1495 5.77858  -1
   8   3   9 27.1495 5.77858   2
  -7   3  10 75.1865 4.72161  -1
   7   3   9 75.1865 4.72161   2
  -6   3  10 49.8051 3.64086  -1
   6   3   9 49.8051 3.64086   2
  -5   3  10 51.0976 4.08850  -1
   5   3   9 51.0976 4.08850   2
  -4   3  10 30.9449 4.36103  -1
   4   3   9 30.9449 4.36103   2
  -4   3  10 80.3671 4.48417   2
  -2   3  10 207.516 9.82552  -1
   2   3  10 207.516 9.82552   2
  -1   3  10 199.883 8.08319  -1
   1   3  10 199.883 8.08319   2
   0   3  10 123.816 4.45598  -1
   0   3  10 123.816 4.45598   2
   1   3  10 128.909 5.38925  -1
  -1   3  10 128.909 5.38925   2
   2   3  10 96.5551 7.81781  -1
  -2   3  10 96.5551 7.81781   2
   3   3  10 377.872 9.82151   2
   3   3  10 57.4799 8.86915  -1
  -3   3  10 57.4799 8.86915   2
   5   3  10 22.0162 5.64268  -1
  -5   3  11 22.0162 5.64268   2
   6   3  10 23.4481 2.98272  -1
  -6   3  11 23.4481 2.98272   2
   7   3  10 97.5972 5.80958  -1
  -7   3  11 97.5972 5.80958   2
   8   3  10 27.2190 4.09296  -1
  -8   3  11 27.2190 4.09296   2
   9   3  10 45.4044 11.2618  -1
  -9   3  11 45.4044 11.2618   2
  10   3  10 1.65171 1.80301   2
  11   3  10 0.28868 7.40572  -1
 -11   3  12 0.28868 7.40572   2
 -12   4  10 12.3897 6.95971  -1
  12   4   8 12.3897 6.95971   2
 -11   4  10 6.32770 9.07869  -1
  11   4   8 6.32770 9.07869   2
  -9   4  10 19.5999 10.2913  -1
   9   4   9 19.5999 10.2913   2
  -8   4  10 39.9489 4.82432  -1
   8   4   9 39.9489 4.82432   2
  -7   4  10 59.3338 4.37407  -1
   7   4   9 59.3338 4.37407   2
  -6   4  10 92.3977 5.13753  -1
   6   4   9 92.3977 5.13753   2
  -5   4  10 62.2485 4.90067  -1
   5   4   9 62.2485 4.90067   2
  -4   4  10 104.315 11.9628  -1
   4   4   9 104.315 11.9628   2
  -2   4  10 88.2170 7.56141  -1
   2   4  10 88.2170 7.56141   2
  -1   4  10 77.1850 4.00398  -1
   1   4  10 77.1850 4.00398   2
   0   4  10 47.3335 2.62608  -1
   0   4  10 47.3335 2.62608   2
   1   4  10 161.713 6.42930  -1
  -1   4  10 161.713 6.42930   2
   2   4  10 87.4168 8.10677  -1
  -2   4  10 87.4168 8.10677   2
   3   4  10 47.2134 3.10721   2
   3   4  10 65.5570 10.6395  -1
  -3   4  10 65.5570 10.6395   2
   4   4  10 75.6587 12.3634  -1
  -4   4  11 75.6587 12.3634   2
   5   4  10 13.8384 5.26552  -1
  -5   4  11 13.8384 5.26552   2
   6   4  10 52.4825 4.19417  -1
  -6   4  11 52.4825 4.19417   2
   7   4  10 12.9754 3.34716  -1
  -7   4  11 12.9754 3.34716   2
   8   4  10 15.6471 4.17168  -1
  -8   4  11 15.6471 4.17168   2
   9   4  10 9.26373 9.25837  -1
  -9   4  11 9.26373 9.25837   2
  10   4  10 -2.3776 9.54166  -1
 -10   4  11 -2.3776 9.54166   2
  10   4  10 0.91402 2.50838   2
  11   4  10 6.03935 9.86677  -1
 -11   4  12 6.03935 9.86677   2
 -11   5  10 18.6168 10.5386  -1
  11   5   8 18.6168 10.5386   2
 -10   5  10 -1.1805 1.21361   2
  -9   5  10 -2.8850 10.1159  -1
   9   5   9 -2.8850 10.1159   2
  -8   5  10 18.6052 6.23902  -1
   8   5   9 18.6052 6.23902   2
  -7   5  10 43.7650 4.08251  -1
   7   5   9 43.7650 4.08251   2
  -6   5  10 16.7688 2.87206  -1
   6   5   9 16.7688 2.87206   2
  -5   5  10 39.3554 5.02546  -1
   5   5   9 39.3554 5.02546   2
  -4   5  10 44.8890 9.30929  -1
   4   5   9 44.8890 9.30929   2
  -3   5  10 99.8035 5.54417   2
  -2   5  10 56.6769 6.70154  -1
   2   5  10 56.6769 6.70154   2
  -1   5  10 49.8669 4.97612  -1
   1   5  10 49.8669 4.97612   2
   0   5  10 12.3700 1.78385  -1
   0   5  10 12.3700 1.78385   2
   1   5  10 34.4506 3.55597  -1
  -1   5  10 34.4506 3.55597   2
   2   5  10 58.4412 6.82112  -1
  -2   5  10 58.4412 6.82112   2
   3   5  10 32.4343 2.96142   2
   4   5  10 20.7610 5.82059  -1
  -4   5  11 20.7610 5.82059   2
   5   5  10 24.6269 4.26726  -1
  -5   5  11 24.6269 4.26726   2
   6   5  10 7.27495 2.97114  -1
  -6   5  11 7.27495 2.97114   2
   7   5  10 13.4811 3.35366  -1
  -7   5  11 13.4811 3.35366   2
   8   5  10 22.4073 4.82274  -1
  -8   5  11 22.4073 4.82274   2
   9   5  10 7.44692 9.56981  -1
  -9   5  11 7.44692 9.56981   2
  10   5  10 4.36234 2.83607   2
 -10   6  10 -0.0574 1.16558   2
  -9   6  10 -2.3171 10.5409  -1
   9   6   9 -2.3171 10.5409   2
  -8   6  10 18.3908 6.52082  -1
   8   6   9 18.3908 6.52082   2
  -7   6  10 7.82575 3.22177  -1
   7   6   9 7.82575 3.22177   2
  -6   6  10 17.0710 3.97096  -1
   6   6   9 17.0710 3.97096   2
  -5   6  10 15.3351 3.90808  -1
   5   6   9 15.3351 3.90808   2
  -4   6  10 14.7575 8.19058  -1
   4   6   9 14.7575 8.19058   2
  -3   6  10 11.2410 1.84260   2
  -2   6  10 14.2494 8.38951  -1
   2   6  10 14.2494 8.38951   2
  -1   6  10 70.3901 6.04839  -1
   1   6  10 70.3901 6.04839   2
   0   6  10 29.9207 2.77591  -1
   0   6  10 29.9207 2.77591   2
   1   6  10 76.5275 4.75224  -1
  -1   6  10 76.5275 4.75224   2
   2   6  10 54.2353 7.22245  -1
  -2   6  10 54.2353 7.22245   2
   3   6  10 27.1335 2.85302   2
   4   6  10 22.1007 8.94165  -1
  -4   6  11 22.1007 8.94165   2
   5   6  10 13.5521 4.76918  -1
  -5   6  11 13.5521 4.76918   2
   6   6  10 9.54564 3.24298  -1
  -6   6  11 9.54564 3.24298   2
   7   6  10 3.36248 2.77539  -1
  -7   6  11 3.36248 2.77539   2
   8   6  10 7.05729 4.18317  -1
  -8   6  11 7.05729 4.18317   2
   9   6  10 -2.3872 10.9174  -1
  -9   6  11 -2.3872 10.9174   2
  -9   7  10 27.6530 14.8844  -1
   9   7   9 27.6530 14.8844   2
  -9   7  10 11.0086 4.43973   2
  -8   7  10 18.9012 7.00301  -1
   8   7   9 18.9012 7.00301   2
  -7   7  10 11.3854 3.38931  -1
   7   7   9 11.3854 3.38931   2
  -6   7  10 5.89276 3.05356  -1
   6   7   9 5.89276 3.05356   2
  -5   7  10 6.78380 5.91623  -1
   5   7   9 6.78380 5.91623   2
  -4   7  10 34.1272 11.3415  -1
   4   7   9 34.1272 11.3415   2
  -3   7  10 0.90050 1.42371   2
  -2   7  10 5.05964 8.47916  -1
   2   7  10 5.05964 8.47916   2
  -1   7  10 26.7937 4.72492  -1
   1   7  10 26.7937 4.72492   2
   0   7  10 5.96839 2.30408  -1
   0   7  10 5.96839 2.30408   2
   1   7  10 12.6015 2.88783  -1
  -1   7  10 12.6015 2.88783   2
   2   7  10 6.38730 6.24429  -1
  -2   7  10 6.38730 6.24429   2
   3   7  10 23.8759 3.38368   2
   4   7  10 11.6418 3.36529   2
   4   7  10 18.7291 8.91887  -1
  -4   7  11 18.7291 8.91887   2
   5   7  10 12.5465 5.67452  -1
  -5   7  11 12.5465 5.67452   2
   6   7  10 18.2942 3.70784  -1
  -6   7  11 18.2942 3.70784   2
   7   7  10 9.90327 3.15448  -1
  -7   7  11 9.90327 3.15448   2
  -7   8  10 8.30646 9.12052  -1
   7   8   9 8.30646 9.12052   2
  -6   8  10 14.1049 4.65152  -1
   6   8   9 14.1049 4.65152   2
  -5   8  10 14.9398 6.66928  -1
   5   8   9 14.9398 6.66928   2
  -3   8  10 4.07752 1.65980   2
  -2   8  10 1.46141 10.3993  -1
   2   8  10 1.46141 10.3993   2
  -1   8  10 5.87677 3.80256  -1
   1   8  10 5.87677 3.80256   2
   0   8  10 9.91133 3.00738  -1
   0   8  10 9.91133 3.00738   2
   1   8  10 6.24341 3.79289  -1
  -1   8  10 6.24341 3.79289   2
   2   8  10 38.2841 10.0527  -1
  -2   8  10 38.2841 10.0527   2
   3   8  10 4.51062 2.93674   2
   4   8  10 10.7827 3.96648   2
   4   8  10 15.9421 8.97473  -1
  -4   8  11 15.9421 8.97473   2
   5   8  10 11.3354 4.79881  -1
  -5   8  11 11.3354 4.79881   2
   6   8  10 -4.2095 5.63781  -1
  -6   8  11 -4.2095 5.63781   2
  -3   9  10 16.3592 3.42205   2
  -2   9  10 14.3790 2.94712   2
  -1   9  10 -1.6837 12.5240  -1
   1   9  10 -1.6837 12.5240   2
   0   9  10 15.3093 5.87322  -1
   0   9  10 15.3093 5.87322   2
   1   9  10 19.7359 6.73712  -1
  -1   9  10 19.7359 6.73712   2
   2   9  10 2.00841 3.46854   2
   3   9  10 0.93159 4.22250   2
   4   9  10 1.31028 4.64405   2
 -13   0  11 3.48487 4.28910  -1
  13   0   9 3.48487 4.28910   2
 -12   0  11 9.09454 14.7511  -1
  12   0   9 9.09454 14.7511   2
 -11   0  11 15.0251 14.3148  -1
  11   0   9 15.0251 14.3148   2
 -10   0  11 12.3612 6.53081   2
  -9   0  11 8.60140 11.5406  -1
   9   0  10 8.60140 11.5406   2
  -8   0  11 69.5919 8.28120  -1
   8   0  10 69.5919 8.28120   2
  -7   0  11 6.00281 2.69036  -1
   7   0  10 6.00281 2.69036   2
  -6   0  11 490.827 19.2443  -1
   6   0  10 490.827 19.2443   2
  -5   0  11 14.6814 4.54075  -1
   5   0  10 14.6814 4.54075   2
  -4   0  11 124.038 7.11746   2
  -4   0  11 262.707 20.9210  -1
   4   0  10 262.707 20.9210   2
  -3   0  11 24.4640 3.41741   2
  -3   0  11 64.1367 10.4969  -1
   3   0  11 64.1367 10.4969   2
  -2   0  11 238.331 10.6645   2
  -2   0  11 229.739 20.0269  -1
   2   0  11 229.739 20.0269   2
  -1   0  11 48.8668 3.41728  -1
   1   0  11 48.8668 3.41728   2
   0   0  11 322.752 13.0012  -1
   0   0  11 322.752 13.0012   2
   1   0  11 39.4262 3.57090  -1
  -1   0  11 39.4262 3.57090   2
   5   0  11 5.73057 3.05751  -1
  -5   0  12 5.73057 3.05751   2
   6   0  11 89.7580 6.56103  -1
  -6   0  12 89.7580 6.56103   2
   7   0  11 23.0231 3.64257  -1
  -7   0  12 23.0231 3.64257   2
   8   0  11 76.7793 7.09137  -1
  -8   0  12 76.7793 7.09137   2
   9   0  11 29.4762 10.7656  -1
  -9   0  12 29.4762 10.7656   2
  10   0  11 8.35993 3.01931   2
  11   0  11 -4.1909 8.36500  -1
 -11   0  13 -4.1909 8.36500   2
  12   0  11 9.81095 13.0747  -1
 -12   0  13 9.81095 13.0747   2
  12   0  11 3.88686 5.02021   2
 -13   1  11 12.8295 3.87622  -1
  13   1   9 12.8295 3.87622   2
 -12   1  11 1.81320 10.0953  -1
  12   1   9 1.81320 10.0953   2
 -11   1  11 4.00905 10.0284  -1
  11   1   9 4.00905 10.0284   2
 -10   1  11 4.48048 1.16501   2
  -9   1  11 11.7949 8.50163  -1
   9   1  10 11.7949 8.50163   2
  -8   1  11 36.7704 4.89857  -1
   8   1  10 36.7704 4.89857   2
  -7   1  11 148.701 6.11799  -1
   7   1  10 148.701 6.11799   2
  -6   1  11 24.3111 2.59616  -1
   6   1  10 24.3111 2.59616   2
  -5   1  11 43.9801 4.45886  -1
   5   1  10 43.9801 4.45886   2
  -4   1  11 40.0929 4.83338  -1
   4   1  10 40.0929 4.83338   2
  -3   1  11 353.401 10.2159   2
  -3   1  11 227.457 20.1078  -1
   3   1  11 227.457 20.1078   2
  -2   1  11 73.0606 5.88250  -1
   2   1  11 73.0606 5.88250   2
  -1   1  11 243.250 8.29243  -1
   1   1  11 243.250 8.29243   2
   0   1  11 48.4729 2.50244  -1
   0   1  11 48.4729 2.50244   2
   1   1  11 292.001 8.78365  -1
  -1   1  11 292.001 8.78365   2
   2   1  11 29.1177 6.43745  -1
  -2   1  11 29.1177 6.43745   2
   4   1  11 56.4312 9.62283  -1
  -4   1  12 56.4312 9.62283   2
   5   1  11 59.3633 4.59065  -1
  -5   1  12 59.3633 4.59065   2
   6   1  11 17.5088 2.16044  -1
  -6   1  12 17.5088 2.16044   2
   7   1  11 122.522 6.41881  -1
  -7   1  12 122.522 6.41881   2
   8   1  11 31.2119 4.29928  -1
  -8   1  12 31.2119 4.29928   2
   9   1  11 20.2701 6.02582  -1
  -9   1  12 20.2701 6.02582   2
  10   1  11 0.32730 1.91567   2
  11   1  11 8.87539 6.74177  -1
 -11   1  13 8.87539 6.74177   2
  12   1  11 7.53361 13.1874  -1
 -12   1  13 7.53361 13.1874   2
 -13   2  11 9.20396 3.71897  -1
  13   2   9 9.20396 3.71897   2
 -12   2  11 42.8463 5.40147  -1
  12   2   9 42.8463 5.40147   2
 -11   2  11 -5.8525 10.0325  -1
  11   2   9 -5.8525 10.0325   2
 -10   2  11 2.90610 1.14284   2
  -9   2  11 40.5374 13.3509  -1
   9   2  10 40.5374 13.3509   2
  -8   2  11 42.8656 6.55179  -1
   8   2  10 42.8656 6.55179   2
  -7   2  11 30.7669 2.97747  -1
   7   2  10 30.7669 2.97747   2
  -6   2  11 87.1001 4.44149  -1
   6   2  10 87.1001 4.44149   2
  -5   2  11 22.4686 3.49515  -1
   5   2  10 22.4686 3.49515   2
  -4   2  11 43.9902 5.84830  -1
   4   2  10 43.9902 5.84830   2
  -2   2  11 305.386 17.1011  -1
   2   2  11 305.386 17.1011   2
  -1   2  11 11.5374 1.78151  -1
   1   2  11 11.5374 1.78151   2
   0   2  11 368.801 9.61827  -1
   0   2  11 368.801 9.61827   2
   1   2  11 10.7852 1.57978  -1
  -1   2  11 10.7852 1.57978   2
   2   2  11 238.318 13.9115  -1
  -2   2  11 238.318 13.9115   2
   3   2  11 18.9554 2.22987   2
   3   2  11 42.4833 7.37040  -1
  -3   2  11 42.4833 7.37040   2
   4   2  11 94.0626 11.1134  -1
  -4   2  12 94.0626 11.1134   2
   5   2  11 15.3831 3.20215  -1
  -5   2  12 15.3831 3.20215   2
   6   2  11 92.7834 5.29480  -1
  -6   2  12 92.7834 5.29480   2
   7   2  11 11.4648 2.32269  -1
  -7   2  12 11.4648 2.32269   2
   8   2  11 58.0067 5.79403  -1
  -8   2  12 58.0067 5.79403   2
   9   2  11 11.3240 5.61415  -1
  -9   2  12 11.3240 5.61415   2
  10   2  11 16.0023 3.17786   2
  11   2  11 7.73422 8.13733  -1
 -11   2  13 7.73422 8.13733   2
 -12   3  11 -2.4056 6.16725  -1
  12   3   9 -2.4056 6.16725   2
 -11   3  11 23.3655 9.40375  -1
  11   3   9 23.3655 9.40375   2
 -10   3  11 9.11268 2.37884   2
  -9   3  11 15.1890 10.0332  -1
   9   3  10 15.1890 10.0332   2
  -8   3  11 21.0451 5.65205  -1
   8   3  10 21.0451 5.65205   2
  -7   3  11 91.7931 5.37040  -1
   7   3  10 91.7931 5.37040   2
  -6   3  11 6.21274 2.15013  -1
   6   3  10 6.21274 2.15013   2
  -5   3  11 26.8011 3.56417  -1
   5   3  10 26.8011 3.56417   2
  -4   3  11 21.4872 4.46706  -1
   4   3  10 21.4872 4.46706   2
  -4   3  11 47.4033 3.98430   2
  -2   3  11 3.02032 2.99126  -1
   2   3  11 3.02032 2.99126   2
  -1   3  11 152.826 7.15719  -1
   1   3  11 152.826 7.15719   2
   0   3  11 82.3704 3.59871  -1
   0   3  11 82.3704 3.59871   2
   1   3  11 106.894 5.09197  -1
  -1   3  11 106.894 5.09197   2
   2   3  11 12.9156 4.63583  -1
  -2   3  11 12.9156 4.63583   2
   3   3  11 221.296 6.76320   2
   3   3  11 123.604 13.7371  -1
  -3   3  11 123.604 13.7371   2
   4   3  11 93.1027 12.7402  -1
  -4   3  12 93.1027 12.7402   2
   5   3  11 58.8841 5.72360  -1
  -5   3  12 58.8841 5.72360   2
   6   3  11 5.45212 2.62010  -1
  -6   3  12 5.45212 2.62010   2
   7   3  11 81.9265 5.35322  -1
  -7   3  12 81.9265 5.35322   2
   8   3  11 5.90156 3.35465  -1
  -8   3  12 5.90156 3.35465   2
   9   3  11 -3.2505 8.26519  -1
  -9   3  12 -3.2505 8.26519   2
  10   3  11 4.26932 2.00590   2
 -11   4  11 -4.3035 9.08863  -1
  11   4   9 -4.3035 9.08863   2
  -9   4  11 15.2161 10.8151  -1
   9   4  10 15.2161 10.8151   2
  -8   4  11 36.2092 4.84924  -1
   8   4  10 36.2092 4.84924   2
  -7   4  11 14.9554 2.90239  -1
   7   4  10 14.9554 2.90239   2
  -6   4  11 98.2157 5.49317  -1
   6   4  10 98.2157 5.49317   2
  -5   4  11 7.32456 3.17401  -1
   5   4  10 7.32456 3.17401   2
  -4   4  11 92.9447 11.5722  -1
   4   4  10 92.9447 11.5722   2
  -2   4  11 55.0785 10.6329  -1
   2   4  11 55.0785 10.6329   2
  -1   4  11 4.42657 2.87259  -1
   1   4  11 4.42657 2.87259   2
   0   4  11 13.6891 1.52258  -1
   0   4  11 13.6891 1.52258   2
   1   4  11 5.90105 1.54493  -1
  -1   4  11 5.90105 1.54493   2
   2   4  11 65.6705 7.07858  -1
  -2   4  11 65.6705 7.07858   2
   3   4  11 12.1725 1.72670   2
   3   4  11 20.5030 6.95702  -1
  -3   4  11 20.5030 6.95702   2
   4   4  11 72.1102 8.40147  -1
  -4   4  12 72.1102 8.40147   2
   5   4  11 4.86311 3.49115  -1
  -5   4  12 4.86311 3.49115   2
   6   4  11 60.1997 4.79801  -1
  -6   4  12 60.1997 4.79801   2
   7   4  11 9.77086 2.70320  -1
  -7   4  12 9.77086 2.70320   2
   8   4  11 80.4138 7.26806  -1
  -8   4  12 80.4138 7.26806   2
   9   4  11 41.9124 11.8356  -1
  -9   4  12 41.9124 11.8356   2
  10   4  11 11.4618 2.83184   2
 -10   5  11 11.5160 2.85864   2
  -9   5  11 5.33327 11.0471  -1
   9   5  10 5.33327 11.0471   2
  -8   5  11 10.2811 6.06226  -1
   8   5  10 10.2811 6.06226   2
  -7   5  11 41.8190 4.20660  -1
   7   5  10 41.8190 4.20660   2
  -6   5  11 4.59957 2.56014  -1
   6   5  10 4.59957 2.56014   2
  -5   5  11 20.8310 4.03152  -1
   5   5  10 20.8310 4.03152   2
  -4   5  11 40.0784 9.42660  -1
   4   5  10 40.0784 9.42660   2
  -3   5  11 104.885 5.86368   2
  -2   5  11 30.2040 8.77501  -1
   2   5  11 30.2040 8.77501   2
  -1   5  11 65.7053 5.83373  -1
   1   5  11 65.7053 5.83373   2
   0   5  11 82.0088 4.20358  -1
   0   5  11 82.0088 4.20358   2
   1   5  11 101.264 5.49645  -1
  -1   5  11 101.264 5.49645   2
   2   5  11 12.6867 4.82942  -1
  -2   5  11 12.6867 4.82942   2
   3   5  11 18.1963 2.49744   2
   4   5  11 -0.2879 1.26610   2
   4   5  11 18.4747 5.81415  -1
  -4   5  12 18.4747 5.81415   2
   5   5  11 5.86365 3.90619  -1
  -5   5  12 5.86365 3.90619   2
   6   5  11 14.5438 3.26469  -1
  -6   5  12 14.5438 3.26469   2
   7   5  11 6.12227 3.47101  -1
  -7   5  12 6.12227 3.47101   2
   8   5  11 10.1005 4.19633  -1
  -8   5  12 10.1005 4.19633   2
   9   5  11 8.79576 10.2787  -1
  -9   5  12 8.79576 10.2787   2
  10   5  11 -3.3396 5.28910   2
  -9   6  11 3.79354 12.4537  -1
   9   6  10 3.79354 12.4537   2
  -8   6  11 18.4265 7.10400  -1
   8   6  10 18.4265 7.10400   2
  -7   6  11 0.06160 3.37130  -1
   7   6  10 0.06160 3.37130   2
  -6   6  11 13.3616 3.81168  -1
   6   6  10 13.3616 3.81168   2
  -5   6  11 13.3092 4.32468  -1
   5   6  10 13.3092 4.32468   2
  -4   6  11 13.0264 8.94925  -1
   4   6  10 13.0264 8.94925   2
  -3   6  11 8.92737 1.79976   2
  -2   6  11 48.0626 11.1094  -1
   2   6  11 48.0626 11.1094   2
  -1   6  11 3.94215 3.13467  -1
   1   6  11 3.94215 3.13467   2
   0   6  11 31.8370 3.56617  -1
   0   6  11 31.8370 3.56617   2
   1   6  11 8.60171 2.77697  -1
  -1   6  11 8.60171 2.77697   2
   2   6  11 31.0783 6.50940  -1
  -2   6  11 31.0783 6.50940   2
   3   6  11 12.3578 2.69060   2
   4   6  11 9.79876 2.15457   2
   4   6  11 16.0445 8.50739  -1
  -4   6  12 16.0445 8.50739   2
   5   6  11 7.30833 3.96824  -1
  -5   6  12 7.30833 3.96824   2
   6   6  11 13.5810 3.66430  -1
  -6   6  12 13.5810 3.66430   2
   7   6  11 -1.4893 3.01505  -1
  -7   6  12 -1.4893 3.01505   2
   8   6  11 10.9578 4.67302  -1
  -8   6  12 10.9578 4.67302   2
  -8   7  11 8.95559 8.47021   2
  -8   7  11 14.7898 14.3307  -1
   8   7  10 14.7898 14.3307   2
  -7   7  11 4.94284 3.62700  -1
   7   7  10 4.94284 3.62700   2
  -6   7  11 3.14005 3.50900  -1
   6   7  10 3.14005 3.50900   2
  -5   7  11 6.62925 6.64967  -1
   5   7  10 6.62925 6.64967   2
  -3   7  11 3.51037 1.63262   2
  -2   7  11 11.3877 9.14205  -1
   2   7  11 11.3877 9.14205   2
  -1   7  11 17.6432 4.00844  -1
   1   7  11 17.6432 4.00844   2
   0   7  11 10.2408 2.69391  -1
   0   7  11 10.2408 2.69391   2
   1   7  11 14.0627 3.25132  -1
  -1   7  11 14.0627 3.25132   2
   2   7  11 29.4467 6.56023  -1
  -2   7  11 29.4467 6.56023   2
   3   7  11 23.3487 3.93824   2
   4   7  11 5.71125 2.26191   2
   4   7  11 11.4638 8.11622  -1
  -4   7  12 11.4638 8.11622   2
   5   7  11 6.74706 5.04047  -1
  -5   7  12 6.74706 5.04047   2
   6   7  11 5.16029 3.32255  -1
  -6   7  12 5.16029 3.32255   2
   7   7  11 4.03487 6.73271  -1
  -7   7  12 4.03487 6.73271   2
  -7   8  11 4.93669 9.81202  -1
   7   8  10 4.93669 9.81202   2
  -5   8  11 17.2236 9.17735  -1
   5   8  10 17.2236 9.17735   2
  -3   8  11 15.2114 3.11700   2
  -2   8  11 2.73207 1.97811   2
  -2   8  11 -0.4898 11.5622  -1
   2   8  11 -0.4898 11.5622   2
  -1   8  11 0.62717 3.43737  -1
   1   8  11 0.62717 3.43737   2
   0   8  11 2.40109 2.69153  -1
   0   8  11 2.40109 2.69153   2
   1   8  11 10.9651 6.12148  -1
  -1   8  11 10.9651 6.12148   2
   3   8  11 2.66131 3.27834   2
   4   8  11 8.26854 2.92935   2
   4   8  11 5.20376 9.31711  -1
  -4   8  12 5.20376 9.31711   2
   6   8  11 14.5959 12.9573  -1
  -6   8  12 14.5959 12.9573   2
  -3   9  11 7.68517 4.24814   2
  -2   9  11 8.02845 3.05923   2
   1   9  11 4.24098 4.88408  -1
  -1   9  11 4.24098 4.88408   2
 -12   0  12 16.1947 16.0055  -1
  12   0  10 16.1947 16.0055   2
 -11   0  12 12.4607 16.5602  -1
  11   0  10 12.4607 16.5602   2
 -10   0  12 17.2532 7.86609   2
  -9   0  12 13.7531 13.6132  -1
   9   0  11 13.7531 13.6132   2
  -8   0  12 109.121 10.2958  -1
   8   0  11 109.121 10.2958   2
  -7   0  12 20.2510 3.70072  -1
   7   0  11 20.2510 3.70072   2
  -6   0  12 161.039 9.05431  -1
   6   0  11 161.039 9.05431   2
  -5   0  12 5.53947 4.82506  -1
   5   0  11 5.53947 4.82506   2
  -4   0  12 68.4626 5.92423   2
  -4   0  12 59.5218 9.80409  -1
   4   0  11 59.5218 9.80409   2
  -3   0  12 26.1201 3.69367   2
  -2   0  12 175.841 17.5275  -1
   2   0  12 175.841 17.5275   2
  -2   0  12 154.710 8.18864   2
  -1   0  12 71.7709 6.77952  -1
   1   0  12 71.7709 6.77952   2
   0   0  12 9.97821 2.13854  -1
   0   0  12 9.97821 2.13854   2
   1   0  12 33.3267 3.78911  -1
  -1   0  12 33.3267 3.78911   2
   3   0  12 9.10627 2.52308   2
   5   0  12 43.3581 5.14860  -1
  -5   0  13 43.3581 5.14860   2
   6   0  12 74.0958 6.21308  -1
  -6   0  13 74.0958 6.21308   2
   7   0  12 11.8961 2.69398  -1
  -7   0  13 11.8961 2.69398   2
   8   0  12 77.3050 7.35326  -1
  -8   0  13 77.3050 7.35326   2
   9   0  12 22.4537 10.7396  -1
  -9   0  13 22.4537 10.7396   2
  10   0  12 18.3523 5.11228   2
 -12   1  12 3.40160 5.75678  -1
  12   1  10 3.40160 5.75678   2
 -11   1  12 43.8248 11.5972  -1
  11   1  10 43.8248 11.5972   2
 -10   1  12 11.8487 2.45983   2
  -9   1  12 10.7524 13.8391  -1
   9   1  11 10.7524 13.8391   2
  -8   1  12 21.9806 4.60283  -1
   8   1  11 21.9806 4.60283   2
  -7   1  12 127.136 5.76719  -1
   7   1  11 127.136 5.76719   2
  -6   1  12 10.2483 2.28552  -1
   6   1  11 10.2483 2.28552   2
  -5   1  12 67.4717 5.29172  -1
   5   1  11 67.4717 5.29172   2
  -4   1  12 80.0145 7.90726  -1
   4   1  11 80.0145 7.90726   2
  -3   1  12 242.231 7.93866   2
  -3   1  12 153.422 16.6898  -1
   3   1  12 153.422 16.6898   2
  -2   1  12 48.9477 6.76082  -1
   2   1  12 48.9477 6.76082   2
  -1   1  12 406.545 14.5052  -1
   1   1  12 406.545 14.5052   2
   0   1  12 172.521 6.06179  -1
   0   1  12 172.521 6.06179   2
   1   1  12 270.853 8.46832  -1
  -1   1  12 270.853 8.46832   2
   2   1  12 52.0331 8.13808  -1
  -2   1  12 52.0331 8.13808   2
   5   1  12 67.6701 5.13036  -1
  -5   1  13 67.6701 5.13036   2
   6   1  12 22.4107 2.50375  -1
  -6   1  13 22.4107 2.50375   2
   7   1  12 52.5839 4.25727  -1
  -7   1  13 52.5839 4.25727   2
   8   1  12 11.2517 3.71874  -1
  -8   1  13 11.2517 3.71874   2
   9   1  12 19.5367 6.17831  -1
  -9   1  13 19.5367 6.17831   2
  10   1  12 0.79117 2.02015   2
 -12   2  12 29.1061 6.08470  -1
  12   2  10 29.1061 6.08470   2
 -11   2  12 -5.6777 10.5026  -1
  11   2  10 -5.6777 10.5026   2
 -10   2  12 -0.7974 1.77027   2
  -9   2  12 6.07877 13.2923  -1
   9   2  11 6.07877 13.2923   2
  -8   2  12 36.2473 6.76349  -1
   8   2  11 36.2473 6.76349   2
  -7   2  12 14.0017 2.87004  -1
   7   2  11 14.0017 2.87004   2
  -6   2  12 54.1095 3.52003  -1
   6   2  11 54.1095 3.52003   2
  -5   2  12 18.9940 3.76677  -1
   5   2  11 18.9940 3.76677   2
  -4   2  12 84.1592 6.62915  -1
   4   2  11 84.1592 6.62915   2
  -3   2  12 10.3265 7.43755  -1
   3   2  12 10.3265 7.43755   2
  -2   2  12 307.830 17.7889  -1
   2   2  12 307.830 17.7889   2
  -1   2  12 5.16810 2.58492  -1
   1   2  12 5.16810 2.58492   2
   0   2  12 72.9982 3.50925  -1
   0   2  12 72.9982 3.50925   2
   1   2  12 10.0126 1.65245  -1
  -1   2  12 10.0126 1.65245   2
   2   2  12 259.352 15.2581  -1
  -2   2  12 259.352 15.2581   2
   3   2  12 41.3228 7.55431  -1
  -3   2  12 41.3228 7.55431   2
   4   2  12 116.271 13.0506  -1
  -4   2  13 116.271 13.0506   2
   5   2  12 34.3588 4.19548  -1
  -5   2  13 34.3588 4.19548   2
   6   2  12 51.9435 3.90099  -1
  -6   2  13 51.9435 3.90099   2
   7   2  12 6.20483 2.15687  -1
  -7   2  13 6.20483 2.15687   2
   8   2  12 19.6071 4.22737  -1
  -8   2  13 19.6071 4.22737   2
   9   2  12 19.1980 6.29165  -1
  -9   2  13 19.1980 6.29165   2
  10   2  12 2.79822 2.14965   2
 -12   3  12 2.69517 9.30459  -1
  12   3  10 2.69517 9.30459   2
 -11   3  12 6.30761 7.10225  -1
  11   3  10 6.30761 7.10225   2
 -10   3  12 2.18899 2.14614   2
  -9   3  12 24.8577 10.7763  -1
   9   3  11 24.8577 10.7763   2
  -8   3  12 8.54649 5.31727  -1
   8   3  11 8.54649 5.31727   2
  -7   3  12 63.3666 4.63209  -1
   7   3  11 63.3666 4.63209   2
  -6   3  12 14.9186 2.63003  -1
   6   3  11 14.9186 2.63003   2
  -5   3  12 73.6652 5.47438  -1
   5   3  11 73.6652 5.47438   2
  -4   3  12 51.9680 9.28794  -1
   4   3  11 51.9680 9.28794   2
  -3   3  12 74.5854 5.15495   2
  -2   3  12 40.7744 6.58427  -1
   2   3  12 40.7744 6.58427   2
  -1   3  12 137.721 7.17270  -1
   1   3  12 137.721 7.17270   2
   0   3  12 29.4233 2.22980  -1
   0   3  12 29.4233 2.22980   2
   1   3  12 60.3397 3.82085  -1
  -1   3  12 60.3397 3.82085   2
   2   3  12 25.3262 5.14509  -1
  -2   3  12 25.3262 5.14509   2
   3   3  12 61.9245 4.64366   2
   4   3  12 30.0644 8.56359  -1
  -4   3  13 30.0644 8.56359   2
   5   3  12 100.170 7.67414  -1
  -5   3  13 100.170 7.67414   2
   6   3  12 1.48636 2.59891  -1
  -6   3  13 1.48636 2.59891   2
   7   3  12 65.6657 4.97118  -1
  -7   3  13 65.6657 4.97118   2
   8   3  12 19.6981 3.66861  -1
  -8   3  13 19.6981 3.66861   2
   9   3  12 -0.2525 8.20412  -1
  -9   3  13 -0.2525 8.20412   2
  10   3  12 0.15293 1.98428   2
  11   3  12 0.57706 3.74483   2
 -11   4  12 -0.3803 7.81273  -1
  11   4  10 -0.3803 7.81273   2
 -10   4  12 6.15298 1.80963   2
  -9   4  12 32.3586 12.1797  -1
   9   4  11 32.3586 12.1797   2
  -8   4  12 58.4378 5.98337  -1
   8   4  11 58.4378 5.98337   2
  -7   4  12 8.18584 2.47659  -1
   7   4  11 8.18584 2.47659   2
  -6   4  12 98.1233 5.63969  -1
   6   4  11 98.1233 5.63969   2
  -5   4  12 5.34572 3.79106  -1
   5   4  11 5.34572 3.79106   2
  -4   4  12 64.1682 10.3107  -1
   4   4  11 64.1682 10.3107   2
  -2   4  12 85.1760 13.2792  -1
   2   4  12 85.1760 13.2792   2
  -1   4  12 8.38941 3.43099  -1
   1   4  12 8.38941 3.43099   2
   0   4  12 45.6912 3.15856  -1
   0   4  12 45.6912 3.15856   2
   1   4  12 3.99534 2.19486  -1
  -1   4  12 3.99534 2.19486   2
   2   4  12 139.828 10.8944  -1
  -2   4  12 139.828 10.8944   2
   3   4  12 14.7633 7.54064  -1
  -3   4  12 14.7633 7.54064   2
   3   4  12 7.93557 1.73713   2
   4   4  12 31.3099 7.21961  -1
  -4   4  13 31.3099 7.21961   2
   5   4  12 8.04515 3.75104  -1
  -5   4  13 8.04515 3.75104   2
   6   4  12 29.5531 3.74833  -1
  -6   4  13 29.5531 3.74833   2
   7   4  12 13.2565 2.82089  -1
  -7   4  13 13.2565 2.82089   2
   8   4  12 28.4992 4.93728  -1
  -8   4  13 28.4992 4.93728   2
   9   4  12 18.0775 9.91381  -1
  -9   4  13 18.0775 9.91381   2
  10   4  12 10.4651 3.06239   2
 -10   5  12 8.66768 2.10175   2
  -9   5  12 12.2982 11.8330  -1
   9   5  11 12.2982 11.8330   2
  -8   5  12 13.3247 4.79277  -1
   8   5  11 13.3247 4.79277   2
  -7   5  12 23.3868 3.59847  -1
   7   5  11 23.3868 3.59847   2
  -6   5  12 4.49030 2.62845  -1
   6   5  11 4.49030 2.62845   2
  -5   5  12 10.7800 4.35398  -1
   5   5  11 10.7800 4.35398   2
  -2   5  12 11.6739 8.07569  -1
   2   5  12 11.6739 8.07569   2
  -1   5  12 74.4069 5.69579  -1
   1   5  12 74.4069 5.69579   2
   0   5  12 20.3887 2.58224  -1
   0   5  12 20.3887 2.58224   2
   1   5  12 75.7280 4.97286  -1
  -1   5  12 75.7280 4.97286   2
   2   5  12 6.97243 4.95070  -1
  -2   5  12 6.97243 4.95070   2
   3   5  12 11.7582 1.97861   2
   3   5  12 69.6367 11.8528  -1
  -3   5  12 69.6367 11.8528   2
   4   5  12 -0.7156 1.66088   2
   4   5  12 1.66253 5.80378  -1
  -4   5  13 1.66253 5.80378   2
   5   5  12 12.9705 4.24678  -1
  -5   5  13 12.9705 4.24678   2
   6   5  12 4.95596 2.98929  -1
  -6   5  13 4.95596 2.98929   2
   7   5  12 6.54888 3.76327  -1
  -7   5  13 6.54888 3.76327   2
   8   5  12 2.35005 5.59539  -1
  -8   5  13 2.35005 5.59539   2
  -9   6  12 4.37321 7.95495   2
  -9   6  12 6.90068 13.6033  -1
   9   6  11 6.90068 13.6033   2
  -8   6  12 -2.5617 6.50302  -1
   8   6  11 -2.5617 6.50302   2
  -7   6  12 12.7279 3.76846  -1
   7   6  11 12.7279 3.76846   2
  -6   6  12 29.5631 3.79850  -1
   6   6  11 29.5631 3.79850   2
  -5   6  12 10.0180 4.76894  -1
   5   6  11 10.0180 4.76894   2
  -2   6  12 25.0891 11.3465  -1
   2   6  12 25.0891 11.3465   2
  -1   6  12 5.33917 3.28863  -1
   1   6  12 5.33917 3.28863   2
   0   6  12 34.2126 3.71131  -1
   0   6  12 34.2126 3.71131   2
   1   6  12 4.79488 3.73437  -1
  -1   6  12 4.79488 3.73437   2
   2   6  12 31.3134 6.12334  -1
  -2   6  12 31.3134 6.12334   2
   3   6  12 4.91506 2.22336   2
   3   6  12 -0.6634 7.79892  -1
  -3   6  12 -0.6634 7.79892   2
   4   6  12 12.5291 3.63481   2
   4   6  12 10.7106 8.85555  -1
  -4   6  13 10.7106 8.85555   2
   5   6  12 2.33139 8.04248  -1
  -5   6  13 2.33139 8.04248   2
   6   6  12 5.26283 3.13156  -1
  -6   6  13 5.26283 3.13156   2
   7   6  12 3.73609 3.41835  -1
  -7   6  13 3.73609 3.41835   2
  -8   7  12 -1.8625 12.8555  -1
   8   7  11 -1.8625 12.8555   2
  -7   7  12 7.65842 4.47686  -1
   7   7  11 7.65842 4.47686   2
  -6   7  12 3.64631 7.03237  -1
   6   7  11 3.64631 7.03237   2
  -5   7  12 5.85753 9.29862  -1
   5   7  11 5.85753 9.29862   2
  -2   7  12 1.97724 2.03594   2
  -2   7  12 -2.2013 9.49000  -1
   2   7  12 -2.2013 9.49000   2
  -1   7  12 2.69155 3.39268  -1
   1   7  12 2.69155 3.39268   2
   0   7  12 2.24573 2.38299  -1
   0   7  12 2.24573 2.38299   2
   1   7  12 5.32723 4.55167  -1
  -1   7  12 5.32723 4.55167   2
   3   7  12 58.5206 11.3445  -1
  -3   7  12 58.5206 11.3445   2
   3   7  12 16.2575 3.08917   2
   4   7  12 12.3034 8.75730  -1
  -4   7  13 12.3034 8.75730   2
   4   7  12 0.14144 2.79077   2
   5   7  12 26.4123 5.82025  -1
  -5   7  13 26.4123 5.82025   2
   6   7  12 -4.8882 5.72423  -1
  -6   7  13 -4.8882 5.72423   2
  -3   8  12 1.65900 1.81215   2
  -2   8  12 4.25316 10.5858  -1
   2   8  12 4.25316 10.5858   2
  -2   8  12 2.78386 2.11188   2
  -1   8  12 -5.8780 11.4526  -1
   1   8  12 -5.8780 11.4526   2
   0   8  12 1.76039 2.89847  -1
   0   8  12 1.76039 2.89847   2
   1   8  12 3.99512 4.06184  -1
  -1   8  12 3.99512 4.06184   2
   3   8  12 3.88138 3.15210   2
   4   8  12 2.80564 10.0747  -1
  -4   8  13 2.80564 10.0747   2
   4   8  12 3.87422 7.15903   2
 -11   0  13 -9.4425 16.7088  -1
  11   0  11 -9.4425 16.7088   2
 -10   0  13 28.7097 6.36325   2
  -9   0  13 1.36446 14.2912  -1
   9   0  12 1.36446 14.2912   2
  -8   0  13 75.8134 8.92675  -1
   8   0  12 75.8134 8.92675   2
  -7   0  13 20.8669 4.23591  -1
   7   0  12 20.8669 4.23591   2
  -6   0  13 159.988 9.40379  -1
   6   0  12 159.988 9.40379   2
  -5   0  13 20.4149 5.40234  -1
   5   0  12 20.4149 5.40234   2
  -4   0  13 88.3934 7.16735   2
  -4   0  13 86.4380 12.1468  -1
   4   0  12 86.4380 12.1468   2
  -3   0  13 9.43813 2.50524   2
  -2   0  13 147.928 16.8620  -1
   2   0  13 147.928 16.8620   2
  -2   0  13 155.620 8.35929   2
  -1   0  13 26.3942 4.42748  -1
   1   0  13 26.3942 4.42748   2
   0   0  13 311.361 13.4343  -1
   0   0  13 311.361 13.4343   2
   1   0  13 25.7500 3.54574  -1
  -1   0  13 25.7500 3.54574   2
   3   0  13 6.99916 2.62296   2
   5   0  13 33.9383 4.58675  -1
  -5   0  14 33.9383 4.58675   2
   6   0  13 42.5802 4.45243  -1
  -6   0  14 42.5802 4.45243   2
   7   0  13 21.6682 3.66392  -1
  -7   0  14 21.6682 3.66392   2
   8   0  13 59.6710 12.6552  -1
  -8   0  14 59.6710 12.6552   2
   9   0  13 26.3957 10.8114  -1
  -9   0  14 26.3957 10.8114   2
  10   0  13 32.7230 7.14143   2
 -12   1  13 9.81892 6.99756  -1
  12   1  11 9.81892 6.99756   2
 -11   1  13 24.4956 8.00887  -1
  11   1  11 24.4956 8.00887   2
 -10   1  13 15.2038 2.92774   2
  -9   1  13 31.1913 15.6178  -1
   9   1  12 31.1913 15.6178   2
  -8   1  13 18.3369 4.47880  -1
   8   1  12 18.3369 4.47880   2
  -7   1  13 60.8632 4.19509  -1
   7   1  12 60.8632 4.19509   2
  -6   1  13 13.4923 2.45702  -1
   6   1  12 13.4923 2.45702   2
  -5   1  13 81.3893 5.90468  -1
   5   1  12 81.3893 5.90468   2
  -4   1  13 29.3584 2.68508   2
  -4   1  13 16.8685 5.30464  -1
   4   1  12 16.8685 5.30464   2
  -3   1  13 165.832 6.30111   2
  -3   1  13 129.819 15.8016  -1
   3   1  13 129.819 15.8016   2
  -2   1  13 58.4766 8.09703  -1
   2   1  13 58.4766 8.09703   2
  -1   1  13 216.887 9.53495  -1
   1   1  13 216.887 9.53495   2
   0   1  13 24.3727 2.40268  -1
   0   1  13 24.3727 2.40268   2
   1   1  13 214.844 7.36376  -1
  -1   1  13 214.844 7.36376   2
   2   1  13 61.1346 9.53159  -1
  -2   1  13 61.1346 9.53159   2
   5   1  13 35.7429 3.58936  -1
  -5   1  14 35.7429 3.58936   2
   6   1  13 16.7105 2.66081  -1
  -6   1  14 16.7105 2.66081   2
   7   1  13 31.8593 3.38461  -1
  -7   1  14 31.8593 3.38461   2
   8   1  13 15.5175 3.48919  -1
  -8   1  14 15.5175 3.48919   2
   9   1  13 20.8369 6.97985  -1
  -9   1  14 20.8369 6.97985   2
  10   1  13 6.10555 2.70388   2
 -12   2  13 18.4177 5.63454  -1
  12   2  11 18.4177 5.63454   2
 -11   2  13 18.3433 8.34318  -1
  11   2  11 18.3433 8.34318   2
 -10   2  13 7.28598 2.43246   2
  -9   2  13 4.05918 13.7972  -1
   9   2  12 4.05918 13.7972   2
  -8   2  13 14.3526 6.44212  -1
   8   2  12 14.3526 6.44212   2
  -7   2  13 6.36293 2.59785  -1
   7   2  12 6.36293 2.59785   2
  -6   2  13 54.9314 3.84905  -1
   6   2  12 54.9314 3.84905   2
  -5   2  13 34.0437 4.56232  -1
   5   2  12 34.0437 4.56232   2
  -4   2  13 115.243 10.1363  -1
   4   2  12 115.243 10.1363   2
  -3   2  13 10.5457 1.64762   2
  -3   2  13 9.08651 6.95666  -1
   3   2  13 9.08651 6.95666   2
  -2   2  13 141.003 11.4527  -1
   2   2  13 141.003 11.4527   2
  -1   2  13 18.0350 3.00938  -1
   1   2  13 18.0350 3.00938   2
   0   2  13 151.191 6.40929  -1
   0   2  13 151.191 6.40929   2
   1   2  13 18.7770 2.38935  -1
  -1   2  13 18.7770 2.38935   2
   2   2  13 97.4798 8.77337  -1
  -2   2  13 97.4798 8.77337   2
   4   2  13 84.9031 10.8750  -1
  -4   2  14 84.9031 10.8750   2
   5   2  13 8.51864 3.47848  -1
  -5   2  14 8.51864 3.47848   2
   6   2  13 28.0491 3.33045  -1
  -6   2  14 28.0491 3.33045   2
   7   2  13 4.69729 2.33567  -1
  -7   2  14 4.69729 2.33567   2
   8   2  13 20.8900 3.75355  -1
  -8   2  14 20.8900 3.75355   2
   9   2  13 17.7732 8.24558  -1
  -9   2  14 17.7732 8.24558   2
  10   2  13 2.98267 2.36211   2
 -11   3  13 2.15404 1.52260   2
 -11   3  13 7.79324 8.60343  -1
  11   3  11 7.79324 8.60343   2
 -10   3  13 0.31358 2.26994   2
  -9   3  13 11.7185 8.63697  -1
   9   3  12 11.7185 8.63697   2
  -8   3  13 9.99378 5.71607  -1
   8   3  12 9.99378 5.71607   2
  -7   3  13 54.1219 4.44262  -1
   7   3  12 54.1219 4.44262   2
  -6   3  13 2.83889 2.38796  -1
   6   3  12 2.83889 2.38796   2
  -5   3  13 93.9158 7.76120  -1
   5   3  12 93.9158 7.76120   2
  -4   3  13 17.7802 5.84378  -1
   4   3  12 17.7802 5.84378   2
  -3   3  13 50.8820 4.16246   2
  -3   3  13 71.3315 13.0823  -1
   3   3  13 71.3315 13.0823   2
  -2   3  13 40.4124 7.08319  -1
   2   3  13 40.4124 7.08319   2
  -1   3  13 66.5406 6.13321  -1
   1   3  13 66.5406 6.13321   2
   0   3  13 23.5707 2.48305  -1
   0   3  13 23.5707 2.48305   2
   1   3  13 43.5801 3.06781  -1
  -1   3  13 43.5801 3.06781   2
   2   3  13 58.4492 7.02024  -1
  -2   3  13 58.4492 7.02024   2
   4   3  13 38.1723 9.17609  -1
  -4   3  14 38.1723 9.17609   2
   5   3  13 64.1438 6.39158  -1
  -5   3  14 64.1438 6.39158   2
   6   3  13 3.97371 2.53789  -1
  -6   3  14 3.97371 2.53789   2
   7   3  13 25.9962 3.70719  -1
  -7   3  14 25.9962 3.70719   2
   8   3  13 1.46127 3.59060  -1
  -8   3  14 1.46127 3.59060   2
  10   3  13 3.38096 2.60876   2
 -10   4  13 6.63655 2.62598   2
  -9   4  13 0.76795 8.41809  -1
   9   4  12 0.76795 8.41809   2
  -8   4  13 14.0372 4.52431  -1
   8   4  12 14.0372 4.52431   2
  -7   4  13 14.9422 3.07099  -1
   7   4  12 14.9422 3.07099   2
  -6   4  13 56.1067 4.47240  -1
   6   4  12 56.1067 4.47240   2
  -5   4  13 2.33212 3.95317  -1
   5   4  12 2.33212 3.95317   2
  -4   4  13 43.3164 11.7492  -1
   4   4  12 43.3164 11.7492   2
  -3   4  13 8.30097 1.98009   2
  -3   4  13 9.26612 8.99870  -1
   3   4  13 9.26612 8.99870   2
  -2   4  13 28.1052 9.22334  -1
   2   4  13 28.1052 9.22334   2
  -1   4  13 9.73745 3.37208  -1
   1   4  13 9.73745 3.37208   2
   0   4  13 50.9825 3.74664  -1
   0   4  13 50.9825 3.74664   2
   1   4  13 12.5582 3.78361  -1
  -1   4  13 12.5582 3.78361   2
   2   4  13 21.7074 6.25676  -1
  -2   4  13 21.7074 6.25676   2
   4   4  13 58.9183 8.67246  -1
  -4   4  14 58.9183 8.67246   2
   5   4  13 7.39906 3.59711  -1
  -5   4  14 7.39906 3.59711   2
   6   4  13 13.5280 3.33163  -1
  -6   4  14 13.5280 3.33163   2
   7   4  13 17.5280 3.39978  -1
  -7   4  14 17.5280 3.39978   2
   8   4  13 20.8495 4.68823  -1
  -8   4  14 20.8495 4.68823   2
  -9   5  13 12.6154 12.7831  -1
   9   5  12 12.6154 12.7831   2
  -9   5  13 9.35465 3.19895   2
  -8   5  13 7.66832 5.06947  -1
   8   5  12 7.66832 5.06947   2
  -7   5  13 17.7522 3.26806  -1
   7   5  12 17.7522 3.26806   2
  -6   5  13 13.2233 3.05386  -1
   6   5  12 13.2233 3.05386   2
  -5   5  13 11.1460 5.58526  -1
   5   5  12 11.1460 5.58526   2
  -2   5  13 25.1910 10.3991  -1
   2   5  13 25.1910 10.3991   2
  -1   5  13 74.6822 8.58249  -1
   1   5  13 74.6822 8.58249   2
   0   5  13 5.11193 2.11909  -1
   0   5  13 5.11193 2.11909   2
   1   5  13 60.0329 6.05317  -1
  -1   5  13 60.0329 6.05317   2
   2   5  13 19.2452 5.23427  -1
  -2   5  13 19.2452 5.23427   2
   3   5  13 3.64493 1.97876   2
   3   5  13 25.5399 8.75147  -1
  -3   5  13 25.5399 8.75147   2
   4   5  13 7.83081 6.37417  -1
  -4   5  14 7.83081 6.37417   2
   5   5  13 8.12887 3.99934  -1
  -5   5  14 8.12887 3.99934   2
   6   5  13 2.49786 2.96386  -1
  -6   5  14 2.49786 2.96386   2
   7   5  13 13.4045 3.97228  -1
  -7   5  14 13.4045 3.97228   2
   8   5  13 16.2605 6.32085  -1
  -8   5  14 16.2605 6.32085   2
  -8   6  13 12.6084 12.9382  -1
   8   6  12 12.6084 12.9382   2
  -8   6  13 16.5057 10.0578   2
  -7   6  13 -0.6747 4.02516  -1
   7   6  12 -0.6747 4.02516   2
  -6   6  13 16.5814 3.82463  -1
   6   6  12 16.5814 3.82463   2
  -5   6  13 2.51377 5.31092  -1
   5   6  12 2.51377 5.31092   2
  -2   6  13 26.8305 10.4211  -1
   2   6  13 26.8305 10.4211   2
  -1   6  13 11.1696 4.15031  -1
   1   6  13 11.1696 4.15031   2
   0   6  13 12.6384 2.37293  -1
   0   6  13 12.6384 2.37293   2
   1   6  13 9.60451 3.35639  -1
  -1   6  13 9.60451 3.35639   2
   2   6  13 29.0608 11.4719  -1
  -2   6  13 29.0608 11.4719   2
   3   6  13 0.80858 2.63894   2
   3   6  13 12.7566 8.36106  -1
  -3   6  13 12.7566 8.36106   2
   4   6  13 -9.8124 7.91698  -1
  -4   6  14 -9.8124 7.91698   2
   5   6  13 6.07655 4.28348  -1
  -5   6  14 6.07655 4.28348   2
   6   6  13 1.84214 3.16910  -1
  -6   6  14 1.84214 3.16910   2
   7   6  13 11.0737 7.60931  -1
  -7   6  14 11.0737 7.60931   2
  -5   7  13 18.2178 10.2345  -1
   5   7  12 18.2178 10.2345   2
  -3   7  13 2.67632 2.89195   2
  -2   7  13 7.80110 4.26087  -1
   2   7  13 7.80110 4.26087   2
  -2   7  13 -0.1188 2.16744   2
  -1   7  13 3.73654 3.49814  -1
   1   7  13 3.73654 3.49814   2
   0   7  13 4.54017 2.49082  -1
   0   7  13 4.54017 2.49082   2
   1   7  13 9.49935 3.52100  -1
  -1   7  13 9.49935 3.52100   2
   3   7  13 5.16763 2.10132   2
   4   7  13 5.09472 8.29043  -1
  -4   7  14 5.09472 8.29043   2
   4   7  13 6.32212 3.73617   2
   5   7  13 13.3536 8.95932  -1
  -5   7  14 13.3536 8.95932   2
  -2   8  13 5.47349 5.04831  -1
   2   8  13 5.47349 5.04831   2
  -2   8  13 6.42154 4.49859   2
  -1   8  13 2.39468 4.21656  -1
   1   8  13 2.39468 4.21656   2
   0   8  13 10.4219 3.69274  -1
   0   8  13 10.4219 3.69274   2
   1   8  13 7.60205 5.16680  -1
  -1   8  13 7.60205 5.16680   2
   3   8  13 7.07976 3.86300   2
 -11   0  14 7.59094 7.46260   2
 -11   0  14 6.81370 18.5365  -1
  11   0  12 6.81370 18.5365   2
 -10   0  14 8.55961 4.11919   2
  -9   0  14 14.1397 9.71522  -1
   9   0  13 14.1397 9.71522   2
  -8   0  14 33.2850 7.57292  -1
   8   0  13 33.2850 7.57292   2
  -7   0  14 38.6197 5.16176  -1
   7   0  13 38.6197 5.16176   2
  -6   0  14 53.8714 5.50160  -1
   6   0  13 53.8714 5.50160   2
  -5   0  14 32.4188 6.77870  -1
   5   0  13 32.4188 6.77870   2
  -4   0  14 13.5057 8.32802  -1
   4   0  13 13.5057 8.32802   2
  -4   0  14 13.6192 2.76287   2
  -3   0  14 -0.5318 1.66554   2
  -2   0  14 7.39738 2.41951   2
  -2   0  14 29.6297 10.8223  -1
   2   0  14 29.6297 10.8223   2
  -1   0  14 4.05119 3.22731  -1
   1   0  14 4.05119 3.22731   2
   0   0  14 56.5872 6.62031  -1
   0   0  14 56.5872 6.62031   2
   1   0  14 7.91605 3.09482  -1
  -1   0  14 7.91605 3.09482   2
   3   0  14 0.05755 2.01713   2
   5   0  14 15.4908 3.76696  -1
  -5   0  15 15.4908 3.76696   2
   6   0  14 17.3459 2.74505  -1
  -6   0  15 17.3459 2.74505   2
   7   0  14 10.8982 2.89315  -1
  -7   0  15 10.8982 2.89315   2
   8   0  14 13.4344 9.65990  -1
  -8   0  15 13.4344 9.65990   2
   9   0  14 1.12641 9.42304  -1
  -9   0  15 1.12641 9.42304   2
   9   0  14 6.47037 4.18887   2
  10   0  14 2.76093 7.81703   2
 -11   1  14 -1.3797 4.45044   2
 -11   1  14 8.75946 13.0481  -1
  11   1  12 8.75946 13.0481   2
 -10   1  14 2.51861 2.32106   2
  -9   1  14 9.41462 8.75448  -1
   9   1  13 9.41462 8.75448   2
  -8   1  14 21.8019 6.43032  -1
   8   1  13 21.8019 6.43032   2
  -7   1  14 18.7775 2.97200  -1
   7   1  13 18.7775 2.97200   2
  -6   1  14 8.75769 2.42663  -1
   6   1  13 8.75769 2.42663   2
  -5   1  14 49.3617 5.70929  -1
   5   1  13 49.3617 5.70929   2
  -4   1  14 1.92147 1.13816   2
  -4   1  14 12.0961 5.39330  -1
   4   1  13 12.0961 5.39330   2
  -3   1  14 34.1656 3.16117   2
  -2   1  14 46.0208 8.01205  -1
   2   1  14 46.0208 8.01205   2
  -1   1  14 85.7700 5.85107  -1
   1   1  14 85.7700 5.85107   2
   0   1  14 13.5480 2.54491  -1
   0   1  14 13.5480 2.54491   2
   1   1  14 52.4553 3.92747  -1
  -1   1  14 52.4553 3.92747   2
   2   1  14 31.5492 7.48208  -1
  -2   1  14 31.5492 7.48208   2
   3   1  14 1.75189 1.69266   2
   5   1  14 30.9900 3.38891  -1
  -5   1  15 30.9900 3.38891   2
   6   1  14 19.0594 3.06208  -1
  -6   1  15 19.0594 3.06208   2
   7   1  14 1.16071 2.17870  -1
  -7   1  15 1.16071 2.17870   2
   8   1  14 8.73390 3.33991  -1
  -8   1  15 8.73390 3.33991   2
   9   1  14 4.64642 6.25269  -1
  -9   1  15 4.64642 6.25269   2
  10   1  14 1.26357 4.38276   2
 -11   2  14 20.7332 12.4232  -1
  11   2  12 20.7332 12.4232   2
 -11   2  14 4.98036 2.47158   2
 -10   2  14 0.44028 1.99131   2
  -9   2  14 2.51019 9.56974  -1
   9   2  13 2.51019 9.56974   2
  -8   2  14 3.72311 6.36053  -1
   8   2  13 3.72311 6.36053   2
  -7   2  14 5.25271 2.81780  -1
   7   2  13 5.25271 2.81780   2
  -6   2  14 45.1980 3.95405  -1
   6   2  13 45.1980 3.95405   2
  -5   2  14 9.10123 4.36077  -1
   5   2  13 9.10123 4.36077   2
  -4   2  14 54.3804 8.29917  -1
   4   2  13 54.3804 8.29917   2
  -3   2  14 6.02296 9.05974  -1
   3   2  14 6.02296 9.05974   2
  -3   2  14 0.52404 1.13862   2
  -2   2  14 32.6812 6.74157  -1
   2   2  14 32.6812 6.74157   2
  -1   2  14 9.35956 2.83875  -1
   1   2  14 9.35956 2.83875   2
   0   2  14 13.2659 2.05330  -1
   0   2  14 13.2659 2.05330   2
   1   2  14 6.08716 2.27605  -1
  -1   2  14 6.08716 2.27605   2
   2   2  14 29.9470 5.10627  -1
  -2   2  14 29.9470 5.10627   2
   4   2  14 27.8989 6.66508  -1
  -4   2  15 27.8989 6.66508   2
   5   2  14 7.36335 2.95981  -1
  -5   2  15 7.36335 2.95981   2
   6   2  14 3.06583 2.14645  -1
  -6   2  15 3.06583 2.14645   2
   7   2  14 5.11557 2.16661  -1
  -7   2  15 5.11557 2.16661   2
   8   2  14 -0.8714 3.19315  -1
  -8   2  15 -0.8714 3.19315   2
   9   2  14 8.57333 8.01368  -1
  -9   2  15 8.57333 8.01368   2
  10   2  14 4.10724 5.49677   2
 -11   3  14 2.23490 1.71160   2
 -10   3  14 7.63587 2.85185   2
  -9   3  14 8.83798 2.77654   2
  -9   3  14 8.72333 8.59241  -1
   9   3  13 8.72333 8.59241   2
  -8   3  14 9.87385 5.85227  -1
   8   3  13 9.87385 5.85227   2
  -7   3  14 23.6148 3.28781  -1
   7   3  13 23.6148 3.28781   2
  -6   3  14 0.87722 2.47217  -1
   6   3  13 0.87722 2.47217   2
  -5   3  14 73.2367 9.21852  -1
   5   3  13 73.2367 9.21852   2
  -4   3  14 15.5158 6.23075  -1
   4   3  13 15.5158 6.23075   2
  -3   3  14 61.2321 5.02477   2
  -3   3  14 48.3963 12.2414  -1
   3   3  14 48.3963 12.2414   2
  -2   3  14 12.1608 9.59995  -1
   2   3  14 12.1608 9.59995   2
  -1   3  14 12.4447 2.98928  -1
   1   3  14 12.4447 2.98928   2
   0   3  14 34.0062 2.95843  -1
   0   3  14 34.0062 2.95843   2
   1   3  14 11.9190 2.45595  -1
  -1   3  14 11.9190 2.45595   2
   2   3  14 25.3600 6.02425  -1
  -2   3  14 25.3600 6.02425   2
   4   3  14 6.57141 7.18762  -1
  -4   3  15 6.57141 7.18762   2
   5   3  14 10.3597 4.02850  -1
  -5   3  15 10.3597 4.02850   2
   6   3  14 2.68148 3.03622  -1
  -6   3  15 2.68148 3.03622   2
   7   3  14 3.79924 2.74868  -1
  -7   3  15 3.79924 2.74868   2
   8   3  14 1.81549 3.69798  -1
  -8   3  15 1.81549 3.69798   2
  -9   4  14 10.2119 8.98165  -1
   9   4  13 10.2119 8.98165   2
  -9   4  14 1.66448 2.51504   2
  -8   4  14 17.8288 4.77234  -1
   8   4  13 17.8288 4.77234   2
  -7   4  14 32.3282 3.85765  -1
   7   4  13 32.3282 3.85765   2
  -6   4  14 18.8750 3.88240  -1
   6   4  13 18.8750 3.88240   2
  -5   4  14 16.0486 6.44369  -1
   5   4  13 16.0486 6.44369   2
  -4   4  14 34.7086 11.4208  -1
   4   4  13 34.7086 11.4208   2
  -3   4  14 9.17103 2.47543   2
  -3   4  14 4.47901 8.64906  -1
   3   4  14 4.47901 8.64906   2
  -2   4  14 18.8217 6.60138  -1
   2   4  14 18.8217 6.60138   2
  -1   4  14 0.11621 2.27315  -1
   1   4  14 0.11621 2.27315   2
   0   4  14 22.3936 3.20292  -1
   0   4  14 22.3936 3.20292   2
   1   4  14 12.3043 3.35440  -1
  -1   4  14 12.3043 3.35440   2
   2   4  14 33.2147 6.88141  -1
  -2   4  14 33.2147 6.88141   2
   4   4  14 14.8366 6.59993  -1
  -4   4  15 14.8366 6.59993   2
   5   4  14 4.34387 3.32009  -1
  -5   4  15 4.34387 3.32009   2
   6   4  14 8.88105 3.28453  -1
  -6   4  15 8.88105 3.28453   2
   7   4  14 5.11394 2.98151  -1
  -7   4  15 5.11394 2.98151   2
   8   4  14 10.7842 5.03109  -1
  -8   4  15 10.7842 5.03109   2
  -9   5  14 16.0355 13.5248  -1
   9   5  13 16.0355 13.5248   2
  -8   5  14 11.0808 5.66508  -1
   8   5  13 11.0808 5.66508   2
  -7   5  14 9.34241 3.48178  -1
   7   5  13 9.34241 3.48178   2
  -6   5  14 5.58065 3.22303  -1
   6   5  13 5.58065 3.22303   2
  -5   5  14 -0.9142 5.53891  -1
   5   5  13 -0.9142 5.53891   2
  -4   5  14 -3.0180 10.6908  -1
   4   5  13 -3.0180 10.6908   2
  -3   5  14 15.9832 11.8713  -1
   3   5  14 15.9832 11.8713   2
  -2   5  14 11.1535 10.0123  -1
   2   5  14 11.1535 10.0123   2
  -1   5  14 46.2170 7.54127  -1
   1   5  14 46.2170 7.54127   2
   0   5  14 14.0976 3.04211  -1
   0   5  14 14.0976 3.04211   2
   1   5  14 44.3508 4.56498  -1
  -1   5  14 44.3508 4.56498   2
   2   5  14 29.7879 10.5969  -1
  -2   5  14 29.7879 10.5969   2
   3   5  14 3.03607 6.91293  -1
  -3   5  14 3.03607 6.91293   2
   4   5  14 19.5490 7.37422  -1
  -4   5  15 19.5490 7.37422   2
   5   5  14 5.18295 4.16735  -1
  -5   5  15 5.18295 4.16735   2
   6   5  14 22.3573 3.72154  -1
  -6   5  15 22.3573 3.72154   2
   7   5  14 2.67871 3.85715  -1
  -7   5  15 2.67871 3.85715   2
  -7   6  14 51.4766 10.1920  -1
   7   6  13 51.4766 10.1920   2
  -6   6  14 6.30574 3.41405  -1
   6   6  13 6.30574 3.41405   2
  -5   6  14 13.3034 7.18989  -1
   5   6  13 13.3034 7.18989   2
  -4   6  14 8.02307 12.2469  -1
   4   6  13 8.02307 12.2469   2
  -3   6  14 1.65608 2.02165   2
  -2   6  14 5.73484 10.3052  -1
   2   6  14 5.73484 10.3052   2
  -1   6  14 10.9585 4.38979  -1
   1   6  14 10.9585 4.38979   2
   0   6  14 11.5015 3.12438  -1
   0   6  14 11.5015 3.12438   2
   1   6  14 19.3988 3.84425  -1
  -1   6  14 19.3988 3.84425   2
   2   6  14 12.8557 10.3100  -1
  -2   6  14 12.8557 10.3100   2
   3   6  14 11.1780 4.12906   2
   5   6  14 12.1124 7.86494  -1
  -5   6  15 12.1124 7.86494   2
   6   6  14 6.30849 7.11259  -1
  -6   6  15 6.30849 7.11259   2
  -3   7  14 2.36569 2.62401   2
  -2   7  14 18.1155 4.91106  -1
   2   7  14 18.1155 4.91106   2
  -2   7  14 3.29061 2.64128   2
  -1   7  14 3.18326 3.58388  -1
   1   7  14 3.18326 3.58388   2
   0   7  14 5.38061 2.80752  -1
   0   7  14 5.38061 2.80752   2
   1   7  14 17.5876 4.31673  -1
  -1   7  14 17.5876 4.31673   2
   3   7  14 1.66856 2.53920   2
   4   7  14 7.77359 4.22518   2
 -10   0  15 4.37128 3.29079   2
  -8   0  15 24.9251 8.49669  -1
   8   0  14 24.9251 8.49669   2
  -7   0  15 10.3624 3.95719  -1
   7   0  14 10.3624 3.95719   2
  -6   0  15 -1.0292 3.73589  -1
   6   0  14 -1.0292 3.73589   2
  -5   0  15 8.74987 7.95948  -1
   5   0  14 8.74987 7.95948   2
  -4   0  15 7.66500 2.47294   2
  -4   0  15 6.38448 8.33780  -1
   4   0  14 6.38448 8.33780   2
  -3   0  15 6.88967 2.50366   2
  -2   0  15 0.71595 1.65455   2
  -2   0  15 0.24593 9.00982  -1
   2   0  15 0.24593 9.00982   2
  -1   0  15 -2.0443 3.82516  -1
   1   0  15 -2.0443 3.82516   2
   0   0  15 28.9103 4.53237  -1
   0   0  15 28.9103 4.53237   2
   1   0  15 7.31974 3.85336  -1
  -1   0  15 7.31974 3.85336   2
   3   0  15 -0.5296 2.19768   2
   5   0  15 8.69579 3.35138  -1
  -5   0  16 8.69579 3.35138   2
   6   0  15 0.74003 2.41981  -1
  -6   0  16 0.74003 2.41981   2
   7   0  15 4.04985 5.21826  -1
  -7   0  16 4.04985 5.21826   2
   8   0  15 12.4802 9.82428  -1
  -8   0  16 12.4802 9.82428   2
   9   0  15 20.0948 9.99456   2
 -10   1  15 4.96684 2.89573   2
  -9   1  15 4.53403 9.02279  -1
   9   1  14 4.53403 9.02279   2
  -8   1  15 9.25509 6.18770  -1
   8   1  14 9.25509 6.18770   2
  -7   1  15 4.60725 2.61983  -1
   7   1  14 4.60725 2.61983   2
  -6   1  15 21.5785 3.32738  -1
   6   1  14 21.5785 3.32738   2
  -5   1  15 14.1278 6.00313  -1
   5   1  14 14.1278 6.00313   2
  -4   1  15 1.84154 1.12992   2
  -4   1  15 18.0943 6.74433  -1
   4   1  14 18.0943 6.74433   2
  -3   1  15 35.0403 3.36893   2
  -2   1  15 3.49873 1.60379   2
  -2   1  15 17.4413 6.93117  -1
   2   1  15 17.4413 6.93117   2
  -1   1  15 18.1763 3.32131  -1
   1   1  15 18.1763 3.32131   2
   0   1  15 21.7896 3.27304  -1
   0   1  15 21.7896 3.27304   2
   1   1  15 8.21368 2.95041  -1
  -1   1  15 8.21368 2.95041   2
   3   1  15 3.67519 1.98669   2
   5   1  15 13.6870 3.55138  -1
  -5   1  16 13.6870 3.55138   2
   6   1  15 11.4183 2.89653  -1
  -6   1  16 11.4183 2.89653   2
   7   1  15 7.98690 2.36445  -1
  -7   1  16 7.98690 2.36445   2
   8   1  15 -4.0138 2.94663  -1
  -8   1  16 -4.0138 2.94663   2
 -10   2  15 2.21875 2.89998   2
  -9   2  15 2.52549 10.0794  -1
   9   2  14 2.52549 10.0794   2
  -8   2  15 3.20798 7.60351  -1
   8   2  14 3.20798 7.60351   2
  -7   2  15 0.97981 3.05024  -1
   7   2  14 0.97981 3.05024   2
  -6   2  15 10.8444 3.43629  -1
   6   2  14 10.8444 3.43629   2
  -5   2  15 9.55031 5.02479  -1
   5   2  14 9.55031 5.02479   2
  -4   2  15 22.0485 7.07142  -1
   4   2  14 22.0485 7.07142   2
  -3   2  15 4.86346 1.40330   2
  -3   2  15 22.1380 10.1018  -1
   3   2  15 22.1380 10.1018   2
  -2   2  15 9.58517 1.89436   2
  -2   2  15 17.2647 9.34264  -1
   2   2  15 17.2647 9.34264   2
  -1   2  15 8.13840 3.08881  -1
   1   2  15 8.13840 3.08881   2
   0   2  15 18.5337 3.03574  -1
   0   2  15 18.5337 3.03574   2
   1   2  15 1.98910 2.30808  -1
  -1   2  15 1.98910 2.30808   2
   5   2  15 7.77590 3.34290  -1
  -5   2  16 7.77590 3.34290   2
   6   2  15 4.86564 2.48262  -1
  -6   2  16 4.86564 2.48262   2
   7   2  15 7.25807 5.03671  -1
  -7   2  16 7.25807 5.03671   2
   8   2  15 11.3641 3.30566  -1
  -8   2  16 11.3641 3.30566   2
   9   2  15 -1.1304 6.72646   2
 -10   3  15 0.23092 3.01086   2
  -9   3  15 5.58774 15.3822  -1
   9   3  14 5.58774 15.3822   2
  -9   3  15 1.59837 1.99575   2
  -8   3  15 6.57071 5.81173  -1
   8   3  14 6.57071 5.81173   2
  -7   3  15 3.36208 3.10761  -1
   7   3  14 3.36208 3.10761   2
  -6   3  15 4.05488 3.33650  -1
   6   3  14 4.05488 3.33650   2
  -5   3  15 19.2810 5.92214  -1
   5   3  14 19.2810 5.92214   2
  -4   3  15 17.3101 7.13936  -1
   4   3  14 17.3101 7.13936   2
  -3   3  15 23.4645 3.06406   2
  -3   3  15 22.7316 11.7108  -1
   3   3  15 22.7316 11.7108   2
  -2   3  15 13.7123 10.6599  -1
   2   3  15 13.7123 10.6599   2
  -1   3  15 27.2760 3.67491  -1
   1   3  15 27.2760 3.67491   2
   0   3  15 19.3288 2.85544  -1
   0   3  15 19.3288 2.85544   2
   1   3  15 23.4247 3.88377  -1
  -1   3  15 23.4247 3.88377   2
   2   3  15 32.8752 13.0157  -1
  -2   3  15 32.8752 13.0157   2
   4   3  15 20.3270 7.78177  -1
  -4   3  16 20.3270 7.78177   2
   5   3  15 18.6852 4.13813  -1
  -5   3  16 18.6852 4.13813   2
   6   3  15 11.9177 3.10778  -1
  -6   3  16 11.9177 3.10778   2
   7   3  15 7.83738 2.78726  -1
  -7   3  16 7.83738 2.78726   2
   8   3  15 -1.4906 4.40135  -1
  -8   3  16 -1.4906 4.40135   2
  -8   4  15 4.21089 5.03273  -1
   8   4  14 4.21089 5.03273   2
  -7   4  15 6.94340 3.55467  -1
   7   4  14 6.94340 3.55467   2
  -6   4  15 9.20091 3.71842  -1
   6   4  14 9.20091 3.71842   2
  -5   4  15 16.4188 6.22591  -1
   5   4  14 16.4188 6.22591   2
  -4   4  15 6.34553 10.5035  -1
   4   4  14 6.34553 10.5035   2
  -3   4  15 0.91054 2.11373   2
  -3   4  15 8.34446 10.5481  -1
   3   4  15 8.34446 10.5481   2
  -2   4  15 3.22913 8.83660  -1
   2   4  15 3.22913 8.83660   2
  -1   4  15 17.4105 4.74865  -1
   1   4  15 17.4105 4.74865   2
   0   4  15 26.5947 3.61506  -1
   0   4  15 26.5947 3.61506   2
   1   4  15 13.0997 3.08350  -1
  -1   4  15 13.0997 3.08350   2
   2   4  15 3.35944 11.7067  -1
  -2   4  15 3.35944 11.7067   2
   4   4  15 41.4672 14.8254  -1
  -4   4  16 41.4672 14.8254   2
   5   4  15 7.39456 3.96392  -1
  -5   4  16 7.39456 3.96392   2
   6   4  15 24.6748 3.62881  -1
  -6   4  16 24.6748 3.62881   2
   7   4  15 5.35658 3.70674  -1
  -7   4  16 5.35658 3.70674   2
  -7   5  15 -3.7112 3.60281  -1
   7   5  14 -3.7112 3.60281   2
  -6   5  15 8.78991 3.44835  -1
   6   5  14 8.78991 3.44835   2
  -5   5  15 7.54699 6.00558  -1
   5   5  14 7.54699 6.00558   2
  -4   5  15 -9.4110 12.0380  -1
   4   5  14 -9.4110 12.0380   2
  -3   5  15 13.0491 3.13970   2
  -3   5  15 5.27970 10.9703  -1
   3   5  15 5.27970 10.9703   2
  -2   5  15 5.93364 9.44502  -1
   2   5  15 5.93364 9.44502   2
  -1   5  15 21.5287 6.09459  -1
   1   5  15 21.5287 6.09459   2
   0   5  15 11.6107 2.97307  -1
   0   5  15 11.6107 2.97307   2
   1   5  15 19.1501 3.75651  -1
  -1   5  15 19.1501 3.75651   2
   2   5  15 40.1408 11.7446  -1
  -2   5  15 40.1408 11.7446   2
   4   5  15 4.30505 11.6712  -1
  -4   5  16 4.30505 11.6712   2
   5   5  15 5.05531 3.42366   2
   5   5  15 19.0335 4.27502  -1
  -5   5  16 19.0335 4.27502   2
   6   5  15 31.3233 9.30492  -1
  -6   5  16 31.3233 9.30492   2
  -6   6  15 9.58268 6.00664  -1
   6   6  14 9.58268 6.00664   2
  -5   6  15 23.2840 9.29285  -1
   5   6  14 23.2840 9.29285   2
  -4   6  15 15.7745 12.9942  -1
   4   6  14 15.7745 12.9942   2
  -4   6  15 7.78220 3.03687   2
  -3   6  15 2.80917 1.96959   2
  -3   6  15 5.93277 12.8282  -1
   3   6  15 5.93277 12.8282   2
  -1   6  15 13.2629 5.31323  -1
   1   6  15 13.2629 5.31323   2
   0   6  15 7.57733 3.19359  -1
   0   6  15 7.57733 3.19359   2
   1   6  15 3.52346 3.62498  -1
  -1   6  15 3.52346 3.62498   2
   2   6  15 9.84516 5.37347  -1
  -2   6  15 9.84516 5.37347   2
   2   6  15 5.70409 4.50559   2
   4   6  15 4.14624 4.09995   2
   5   6  15 -0.7870 7.22346   2
   0   7  15 4.58323 4.72052  -1
   0   7  15 4.58323 4.72052   2
   1   7  15 4.39768 9.30342  -1
  -1   7  15 4.39768 9.30342   2
   1   7  15 -1.8828 4.19502   2
  -9   0  16 4.92342 7.26602   2
  -8   0  16 6.38841 9.81086  -1
   8   0  15 6.38841 9.81086   2
  -7   0  16 8.69043 4.41547  -1
   7   0  15 8.69043 4.41547   2
  -6   0  16 -1.7248 3.97885  -1
   6   0  15 -1.7248 3.97885   2
  -5   0  16 3.08893 8.23615  -1
   5   0  15 3.08893 8.23615   2
  -4   0  16 4.53153 1.83971   2
  -4   0  16 13.5530 10.3347  -1
   4   0  15 13.5530 10.3347   2
  -3   0  16 12.0911 2.87043   2
  -2   0  16 1.54143 2.50317   2
  -1   0  16 24.6314 5.93074  -1
   1   0  16 24.6314 5.93074   2
   0   0  16 2.33490 2.94140  -1
   0   0  16 2.33490 2.94140   2
   1   0  16 23.4864 5.93685  -1
  -1   0  16 23.4864 5.93685   2
   2   0  16 3.22524 3.18943   2
   3   0  16 9.99224 3.48079   2
   5   0  16 16.9086 4.16587  -1
  -5   0  17 16.9086 4.16587   2
   6   0  16 10.0174 5.56953  -1
  -6   0  17 10.0174 5.56953   2
   7   0  16 32.9120 7.72480  -1
  -7   0  17 32.9120 7.72480   2
  -9   1  16 0.47930 3.01979   2
  -9   1  16 -3.7783 11.1865  -1
   9   1  15 -3.7783 11.1865   2
  -8   1  16 -3.3996 7.20581  -1
   8   1  15 -3.3996 7.20581   2
  -7   1  16 7.94424 3.21453  -1
   7   1  15 7.94424 3.21453   2
  -6   1  16 28.0234 4.06942  -1
   6   1  15 28.0234 4.06942   2
  -5   1  16 4.09207 6.22232  -1
   5   1  15 4.09207 6.22232   2
  -4   1  16 6.93289 1.38897   2
  -4   1  16 5.67941 7.00721  -1
   4   1  15 5.67941 7.00721   2
  -3   1  16 19.8701 2.66684   2
  -2   1  16 7.12477 2.12051   2
  -2   1  16 27.0682 8.34022  -1
   2   1  16 27.0682 8.34022   2
  -1   1  16 4.57067 3.26178  -1
   1   1  16 4.57067 3.26178   2
   0   1  16 58.6945 4.72387  -1
   0   1  16 58.6945 4.72387   2
   1   1  16 9.33030 3.27647  -1
  -1   1  16 9.33030 3.27647   2
   3   1  16 9.59242 2.47634   2
   5   1  16 8.09610 3.59559  -1
  -5   1  17 8.09610 3.59559   2
   6   1  16 11.0439 2.89649  -1
  -6   1  17 11.0439 2.89649   2
   7   1  16 5.69189 2.43252  -1
  -7   1  17 5.69189 2.43252   2
  -9   2  16 0.77634 2.50398   2
  -8   2  16 -0.9001 8.31721  -1
   8   2  15 -0.9001 8.31721   2
  -7   2  16 7.28191 3.20166  -1
   7   2  15 7.28191 3.20166   2
  -6   2  16 7.60818 3.35182  -1
   6   2  15 7.60818 3.35182   2
  -5   2  16 9.43917 5.68008  -1
   5   2  15 9.43917 5.68008   2
  -4   2  16 -0.5306 1.29369   2
  -4   2  16 1.20163 6.72493  -1
   4   2  15 1.20163 6.72493   2
  -3   2  16 31.6796 4.17676   2
  -2   2  16 0.18923 7.08400  -1
   2   2  16 0.18923 7.08400   2
  -1   2  16 15.8333 3.52895  -1
   1   2  16 15.8333 3.52895   2
   0   2  16 11.0849 2.74290  -1
   0   2  16 11.0849 2.74290   2
   1   2  16 14.5829 3.37333  -1
  -1   2  16 14.5829 3.37333   2
   2   2  16 14.5022 10.3446  -1
  -2   2  16 14.5022 10.3446   2
   3   2  16 14.0185 2.95894   2
   5   2  16 17.8221 3.96562  -1
  -5   2  17 17.8221 3.96562   2
   6   2  16 3.35134 2.54598  -1
  -6   2  17 3.35134 2.54598   2
   7   2  16 7.73251 2.75081  -1
  -7   2  17 7.73251 2.75081   2
   8   2  16 4.43047 4.22157  -1
  -8   2  17 4.43047 4.22157   2
  -9   3  16 0.31632 3.01515   2
  -8   3  16 -6.3316 15.6854  -1
   8   3  15 -6.3316 15.6854   2
  -7   3  16 0.62410 3.42643  -1
   7   3  15 0.62410 3.42643   2
  -6   3  16 36.8216 4.89485  -1
   6   3  15 36.8216 4.89485   2
  -5   3  16 19.3153 6.70919  -1
   5   3  15 19.3153 6.70919   2
  -4   3  16 4.45489 10.9118  -1
   4   3  15 4.45489 10.9118   2
  -3   3  16 1.72089 1.68378   2
  -3   3  16 29.0894 12.8842  -1
   3   3  16 29.0894 12.8842   2
  -2   3  16 -7.3562 10.6981  -1
   2   3  16 -7.3562 10.6981   2
  -1   3  16 9.15469 3.14934  -1
   1   3  16 9.15469 3.14934   2
   0   3  16 11.6832 2.51428  -1
   0   3  16 11.6832 2.51428   2
   1   3  16 10.4524 4.60228  -1
  -1   3  16 10.4524 4.60228   2
   2   3  16 7.88415 10.8446  -1
  -2   3  16 7.88415 10.8446   2
   5   3  16 8.40760 3.72871  -1
  -5   3  17 8.40760 3.72871   2
   6   3  16 6.86353 3.04562  -1
  -6   3  17 6.86353 3.04562   2
   7   3  16 0.39321 3.58798  -1
  -7   3  17 0.39321 3.58798   2
  -7   4  16 18.6809 4.74214  -1
   7   4  15 18.6809 4.74214   2
  -6   4  16 5.79515 3.84049  -1
   6   4  15 5.79515 3.84049   2
  -5   4  16 2.22154 6.03493  -1
   5   4  15 2.22154 6.03493   2
  -4   4  16 2.64939 9.72947  -1
   4   4  15 2.64939 9.72947   2
  -3   4  16 1.83306 2.16655   2
  -3   4  16 6.27082 11.5993  -1
   3   4  16 6.27082 11.5993   2
  -2   4  16 30.7025 13.5169  -1
   2   4  16 30.7025 13.5169   2
  -1   4  16 12.2140 5.22751  -1
   1   4  16 12.2140 5.22751   2
   0   4  16 11.8086 3.88437  -1
   0   4  16 11.8086 3.88437   2
   1   4  16 12.2195 3.71626  -1
  -1   4  16 12.2195 3.71626   2
   2   4  16 -9.2585 11.7039  -1
  -2   4  16 -9.2585 11.7039   2
   5   4  16 5.63500 4.27778  -1
  -5   4  17 5.63500 4.27778   2
   6   4  16 6.34264 6.08729  -1
  -6   4  17 6.34264 6.08729   2
  -6   5  16 7.04726 3.79776  -1
   6   5  15 7.04726 3.79776   2
  -4   5  16 -11.820 12.1435  -1
   4   5  15 -11.820 12.1435   2
  -3   5  16 4.98493 2.30867   2
  -3   5  16 1.00081 11.9086  -1
   3   5  16 1.00081 11.9086   2
  -2   5  16 14.1143 12.0394  -1
   2   5  16 14.1143 12.0394   2
  -1   5  16 4.01470 5.44212  -1
   1   5  16 4.01470 5.44212   2
   0   5  16 36.3427 5.88479  -1
   0   5  16 36.3427 5.88479   2
   1   5  16 5.08460 3.11129  -1
  -1   5  16 5.08460 3.11129   2
   2   5  16 32.8109 12.3148  -1
  -2   5  16 32.8109 12.3148   2
   4   5  16 0.70668 5.10557   2
   5   5  16 0.77808 3.33553   2
  -4   6  16 -2.0560 6.98038   2
  -3   6  16 0.09066 2.75652   2
   0   6  16 13.4969 7.56883  -1
   0   6  16 13.4969 7.56883   2
   1   6  16 15.5495 5.83139  -1
  -1   6  16 15.5495 5.83139   2
   2   6  16 16.4683 13.3001  -1
  -2   6  16 16.4683 13.3001   2
  -8   0  17 -3.8480 5.62140   2
  -8   0  17 17.1728 10.0575  -1
   8   0  16 17.1728 10.0575   2
  -7   0  17 22.7454 5.79452  -1
   7   0  16 22.7454 5.79452   2
  -6   0  17 8.96502 4.26325  -1
   6   0  16 8.96502 4.26325   2
  -5   0  17 34.0430 11.9319  -1
   5   0  16 34.0430 11.9319   2
  -4   0  17 10.9941 10.9500  -1
   4   0  16 10.9941 10.9500   2
  -4   0  17 3.60235 2.23026   2
  -3   0  17 8.11553 3.86562   2
  -2   0  17 -0.8081 2.68575   2
  -2   0  17 4.15258 10.6883  -1
   2   0  17 4.15258 10.6883   2
  -1   0  17 69.1964 8.81949  -1
   1   0  17 69.1964 8.81949   2
   0   0  17 2.68782 2.96464  -1
   0   0  17 2.68782 2.96464   2
   1   0  17 19.2270 5.86827  -1
  -1   0  17 19.2270 5.86827   2
   3   0  17 9.35610 3.58489   2
   5   0  17 23.8607 4.69328  -1
  -5   0  18 23.8607 4.69328   2
   6   0  17 11.6932 7.90410  -1
  -6   0  18 11.6932 7.90410   2
  -8   1  17 -3.0281 5.62558   2
  -8   1  17 4.47114 9.73084  -1
   8   1  16 4.47114 9.73084   2
  -7   1  17 11.4646 3.87859  -1
   7   1  16 11.4646 3.87859   2
  -6   1  17 24.7567 3.97043  -1
   6   1  16 24.7567 3.97043   2
  -5   1  17 -2.7648 6.39769  -1
   5   1  16 -2.7648 6.39769   2
  -4   1  17 24.9900 8.67471  -1
   4   1  16 24.9900 8.67471   2
  -4   1  17 14.0341 2.61203   2
  -3   1  17 5.59160 1.84851   2
  -2   1  17 6.14327 2.35478   2
  -2   1  17 38.6632 8.89911  -1
   2   1  17 38.6632 8.89911   2
  -1   1  17 1.16871 3.25627  -1
   1   1  17 1.16871 3.25627   2
   0   1  17 78.1438 6.27074  -1
   0   1  17 78.1438 6.27074   2
   1   1  17 19.7896 3.93011  -1
  -1   1  17 19.7896 3.93011   2
   3   1  17 3.92286 2.19286   2
   5   1  17 10.9361 3.64211  -1
  -5   1  18 10.9361 3.64211   2
   6   1  17 20.8286 3.41704  -1
  -6   1  18 20.8286 3.41704   2
  -9   2  17 6.21724 3.06192   2
  -7   2  17 11.2391 3.90794  -1
   7   2  16 11.2391 3.90794   2
  -6   2  17 -3.0810 3.34938  -1
   6   2  16 -3.0810 3.34938   2
  -5   2  17 24.4057 7.38558  -1
   5   2  16 24.4057 7.38558   2
  -4   2  17 3.35112 2.04253   2
  -4   2  17 3.91682 11.8830  -1
   4   2  16 3.91682 11.8830   2
  -3   2  17 26.1263 4.55735   2
  -2   2  17 13.1054 7.34829  -1
   2   2  17 13.1054 7.34829   2
  -1   2  17 40.2712 4.91447  -1
   1   2  17 40.2712 4.91447   2
   0   2  17 11.6523 2.88986  -1
   0   2  17 11.6523 2.88986   2
   1   2  17 20.6077 4.18839  -1
  -1   2  17 20.6077 4.18839   2
   2   2  17 -1.5157 11.9056  -1
  -2   2  17 -1.5157 11.9056   2
   3   2  17 8.83615 2.97577   2
   5   2  17 18.9587 5.23433  -1
  -5   2  18 18.9587 5.23433   2
   6   2  17 6.35386 2.79104  -1
  -6   2  18 6.35386 2.79104   2
   7   2  17 4.29755 4.04707  -1
  -7   2  18 4.29755 4.04707   2
  -6   3  17 19.3717 4.80532  -1
   6   3  16 19.3717 4.80532   2
  -5   3  17 11.6516 6.65696  -1
   5   3  16 11.6516 6.65696   2
  -4   3  17 38.8068 4.87549   2
  -4   3  17 20.0692 13.3389  -1
   4   3  16 20.0692 13.3389   2
  -3   3  17 2.54451 1.79815   2
  -3   3  17 17.6814 13.3935  -1
   3   3  17 17.6814 13.3935   2
  -2   3  17 11.3580 12.6615  -1
   2   3  17 11.3580 12.6615   2
  -1   3  17 1.47847 2.85857  -1
   1   3  17 1.47847 2.85857   2
   0   3  17 20.5982 4.55945  -1
   0   3  17 20.5982 4.55945   2
   1   3  17 13.5682 5.11781  -1
  -1   3  17 13.5682 5.11781   2
   2   3  17 16.0219 13.0128  -1
  -2   3  17 16.0219 13.0128   2
   4   3  17 9.10745 3.67297   2
   5   3  17 7.61739 5.77684  -1
  -5   3  18 7.61739 5.77684   2
   5   3  17 1.72792 3.78427   2
   6   3  17 4.90847 7.67286  -1
  -6   3  18 4.90847 7.67286   2
  -6   4  17 26.3084 7.51837  -1
   6   4  16 26.3084 7.51837   2
  -5   4  17 6.22470 7.91976  -1
   5   4  16 6.22470 7.91976   2
  -4   4  17 10.3824 3.24387   2
  -4   4  17 13.0733 13.3575  -1
   4   4  16 13.0733 13.3575   2
  -3   4  17 11.4799 2.60375   2
  -3   4  17 7.74107 13.4016  -1
   3   4  17 7.74107 13.4016   2
  -2   4  17 13.4044 12.3442  -1
   2   4  17 13.4044 12.3442   2
  -1   4  17 29.2529 6.46183  -1
   1   4  17 29.2529 6.46183   2
   0   4  17 2.97413 3.40737  -1
   0   4  17 2.97413 3.40737   2
   1   4  17 5.35624 4.42589  -1
  -1   4  17 5.35624 4.42589   2
   2   4  17 13.0550 12.8660  -1
  -2   4  17 13.0550 12.8660   2
   4   4  17 -1.0464 3.65669   2
   5   4  17 10.4172 5.23739   2
  -4   5  17 5.73735 4.84822   2
  -3   5  17 7.69869 3.60596   2
  -2   5  17 4.16328 3.37207   2
   0   5  17 16.8115 9.82356  -1
   0   5  17 16.8115 9.82356   2
  -7   0  18 0.68591 7.23088  -1
   7   0  17 0.68591 7.23088   2
  -6   0  18 7.59187 4.92633  -1
   6   0  17 7.59187 4.92633   2
  -5   0  18 3.33751 11.2453  -1
   5   0  17 3.33751 11.2453   2
  -4   0  18 8.95625 3.21544   2
  -4   0  18 19.5794 12.5217  -1
   4   0  17 19.5794 12.5217   2
  -3   0  18 18.7998 4.98267   2
  -2   0  18 -0.8705 3.11395   2
  -2   0  18 -9.1954 10.2460  -1
   2   0  18 -9.1954 10.2460   2
  -1   0  18 29.8236 6.92407  -1
   1   0  18 29.8236 6.92407   2
   0   0  18 4.11928 3.60435  -1
   0   0  18 4.11928 3.60435   2
   1   0  18 12.2059 5.39525  -1
  -1   0  18 12.2059 5.39525   2
   3   0  18 30.1355 6.48630   2
  -6   1  18 13.7683 4.45686  -1
   6   1  17 13.7683 4.45686   2
  -5   1  18 11.1655 7.34949  -1
   5   1  17 11.1655 7.34949   2
  -4   1  18 18.1081 3.74272   2
  -4   1  18 33.6804 14.4403  -1
   4   1  17 33.6804 14.4403   2
  -3   1  18 -1.1099 1.71545   2
  -2   1  18 41.5753 9.42201  -1
   2   1  18 41.5753 9.42201   2
  -2   1  18 27.1667 4.19774   2
  -1   1  18 9.50983 3.82386  -1
   1   1  18 9.50983 3.82386   2
   0   1  18 42.8046 4.52177  -1
   0   1  18 42.8046 4.52177   2
   1   1  18 12.2551 3.60754  -1
  -1   1  18 12.2551 3.60754   2
   3   1  18 1.21016 2.16552   2
   4   1  18 14.6247 3.78613   2
   5   1  18 3.24587 4.53321  -1
  -5   1  19 3.24587 4.53321   2
   6   1  18 5.73656 4.08515  -1
  -6   1  19 5.73656 4.08515   2
  -5   2  18 22.4333 13.8641  -1
   5   2  17 22.4333 13.8641   2
  -4   2  18 0.66014 2.13592   2
  -4   2  18 13.2872 14.0033  -1
   4   2  17 13.2872 14.0033   2
  -3   2  18 20.9924 4.54703   2
  -2   2  18 -2.1270 2.34030   2
  -2   2  18 -2.7286 10.0501  -1
   2   2  18 -2.7286 10.0501   2
  -1   2  18 25.0857 4.30357  -1
   1   2  18 25.0857 4.30357   2
   0   2  18 -0.0128 2.25707  -1
   0   2  18 -0.0128 2.25707   2
   1   2  18 20.6519 5.91451  -1
  -1   2  18 20.6519 5.91451   2
   3   2  18 8.98429 2.96033   2
   4   2  18 2.47504 2.80860   2
  -4   3  18 14.5896 2.98792   2
  -3   3  18 -0.3067 2.03048   2
  -2   3  18 18.7401 11.5346  -1
   2   3  18 18.7401 11.5346   2
  -1   3  18 10.3628 5.15565  -1
   1   3  18 10.3628 5.15565   2
   0   3  18 18.4056 4.70000  -1
   0   3  18 18.4056 4.70000   2
   1   3  18 5.53468 5.04249  -1
  -1   3  18 5.53468 5.04249   2
   2   3  18 33.2266 13.9347  -1
  -2   3  18 33.2266 13.9347   2
   3   3  18 1.72939 2.71146   2
   4   3  18 9.40838 4.01682   2
  -3   4  18 3.66803 3.38966   2
  -2   4  18 1.00088 5.32796   2
   0   4  18 0.63416 6.67554  -1
   0   4  18 0.63416 6.67554   2
   1   4  18 2.08116 11.0520  -1
  -1   4  18 2.08116 11.0520   2
  -5   0  19 45.2490 12.8090  -1
   5   0  18 45.2490 12.8090   2
  -4   0  19 3.44116 2.68542   2
  -4   0  19 5.80985 11.8289  -1
   4   0  18 5.80985 11.8289   2
  -3   0  19 2.92244 2.22187   2
  -2   0  19 -0.6915 2.97848   2
  -2   0  19 3.59431 11.0401  -1
   2   0  19 3.59431 11.0401   2
  -1   0  19 17.5659 6.19619  -1
   1   0  19 17.5659 6.19619   2
   0   0  19 0.15480 3.18821  -1
   0   0  19 0.15480 3.18821   2
   1   0  19 5.38095 6.19936  -1
  -1   0  19 5.38095 6.19936   2
  -5   1  19 66.9509 14.3295  -1
   5   1  18 66.9509 14.3295   2
  -4   1  19 16.2418 5.16934   2
  -3   1  19 4.35866 2.76219   2
  -2   1  19 4.88836 2.39471   2
  -2   1  19 18.9013 10.9362  -1
   2   1  19 18.9013 10.9362   2
  -1   1  19 4.23711 4.39404  -1
   1   1  19 4.23711 4.39404   2
   0   1  19 4.58461 2.73155  -1
   0   1  19 4.58461 2.73155   2
   1   1  19 15.5545 4.19338  -1
  -1   1  19 15.5545 4.19338   2
   3   1  19 1.24198 5.10521   2
  -3   2  19 5.40941 3.66349   2
  -2   2  19 -1.9288 2.86726   2
  -2   2  19 -2.9698 10.5009  -1
   2   2  19 -2.9698 10.5009   2
  -1   2  19 27.0881 5.50789  -1
   1   2  19 27.0881 5.50789   2
   0   2  19 5.22091 6.15170  -1
   0   2  19 5.22091 6.15170   2
   3   2  19 3.13299 5.64306   2
  -1   3  19 11.4792 10.4550  -1
   1   3  19 11.4792 10.4550   2
   0   3  19 3.50355 6.31025  -1
   0   3  19 3.50355 6.31025   2
  -3   0  20 6.49768 3.89631   2
   0   0   0    0.00    0.00   0
;
_shelx_hkl_checksum     42769
_shelx_res_file
;
    C:\Users\C9B3D1.RIZ\Desktop\N\I.res created by SHELXL-2014/7
TITL Sir2011_N 16/05/2016
CELL  0.71073  10.6849   7.4540  13.3961   90.000   93.482   90.000
ZERR     2.00   0.0010   0.0007   0.0012    0.000    0.002    0.000
LATT  -1
SYMM  - X, 1/2 + Y, - Z
SFAC  C    H    CL   N    O    ZN
UNIT  32 48 8 4 4 2
MERG   0
TEMP 21
SIZE 0.11 0.29 0.31
OMIT    -4.00  51.00
OMIT    -7   4  12
DFIX 1.47 0.01 N1A C8A N1B C8B
DFIX 1.50 0.02 C4 C8A C4 C8B
EADP N1A N1B
EADP C8A C8B
ISOR N1A N1B C8A C8B 0.01
FMAP   2
PLAN   25
ACTA
BOND   $H
L.S.  10
TEMP    21.00
WGHT    0.057600    0.261700
BASF   0.73788
FVAR       0.58909   0.52030
ZN1   6    0.237306    0.061137   -0.040656    11.00000    0.03975    0.04551 =
         0.03835    0.00124    0.00055   -0.00024
CL1   3    0.351183   -0.152473   -0.111565    11.00000    0.05238    0.04556 =
         0.04162   -0.00417    0.00695    0.00140
CL2   3    0.317298    0.334891   -0.080773    11.00000    0.05162    0.04150 =
         0.06070    0.00914   -0.00154    0.00081
CL3   3    0.256372    0.016904    0.126441    11.00000    0.06948    0.05602 =
         0.03692    0.00183    0.00419    0.01189
CL4   3    0.031367    0.051544   -0.094604    11.00000    0.03644    0.11471 =
         0.06230   -0.00485   -0.00312   -0.00136
O1    5    0.231807    0.137040    0.569491    11.00000    0.05595    0.07564 =
         0.04195    0.00117   -0.01388    0.00636
O2    5    0.373223    0.614381    0.585739    11.00000    0.06343    0.05550 =
         0.04377   -0.00378    0.00671    0.00247
PART    1
N1A   4   -0.038988   -0.009864    0.145805    21.00000    0.05608    0.07702 =
         0.04651   -0.00305   -0.00740   -0.01129
AFIX 137
H1A1  2    0.039840    0.018388    0.134515    21.00000   -1.50000
H1A2  2   -0.086268   -0.002277    0.088932    21.00000   -1.50000
H1A3  2   -0.041756   -0.121352    0.169349    21.00000   -1.50000
AFIX   0
C8A   1   -0.086633    0.115381    0.219674    21.00000    0.04696    0.05465 =
         0.05204    0.00413   -0.00185    0.00100
AFIX  23
H8A1  2   -0.174087    0.088865    0.228767    21.00000   -1.20000
H8A2  2   -0.081632    0.237012    0.194485    21.00000   -1.20000
AFIX   0
PART    2
N1B   4   -0.061766    0.076917    0.139771   -21.00000    0.05608    0.07702 =
         0.04651   -0.00305   -0.00740   -0.01129
AFIX 137
H1B1  2   -0.026910    0.183517    0.130255   -21.00000   -1.50000
H1B2  2   -0.122694    0.058126    0.092642   -21.00000   -1.50000
H1B3  2   -0.003908   -0.008438    0.136541   -21.00000   -1.50000
AFIX   0
C8B   1   -0.114213    0.072868    0.238565   -21.00000    0.04696    0.05465 =
         0.05204    0.00413   -0.00185    0.00100
AFIX  23
H8B1  2   -0.154081   -0.042194    0.248321   -21.00000   -1.20000
H8B2  2   -0.177479    0.165605    0.242083   -21.00000   -1.20000
AFIX   0
PART    0
N2    4    0.406622    0.636281    0.105822    11.00000    0.05134    0.05796 =
         0.03849    0.00707    0.00576    0.00643
AFIX 137
H1N   2    0.486864    0.614995    0.123582    11.00000   -1.50000
H2N   2    0.389672    0.751553    0.115849    11.00000   -1.50000
H3N   2    0.391649    0.609908    0.041407    11.00000   -1.50000
AFIX   0
C1    1    0.146850    0.117524    0.490118    11.00000    0.03292    0.03661 =
         0.04145   -0.00147    0.00420    0.00298
C2    1    0.178304    0.203489    0.405099    11.00000    0.03694    0.04340 =
         0.04764   -0.00617    0.00954   -0.00982
AFIX  43
H2    2    0.253473    0.266334    0.404817    11.00000   -1.20000
AFIX   0
C3    1    0.098729    0.197788    0.318845    11.00000    0.05806    0.04825 =
         0.03109   -0.00053    0.00850   -0.00529
AFIX  43
H3    2    0.119936    0.257193    0.261204    11.00000   -1.20000
AFIX   0
C4    1   -0.012422    0.102410    0.320120    11.00000    0.04069    0.04034 =
         0.04068   -0.00751   -0.00438    0.00345
C5    1   -0.041152    0.016629    0.405592    11.00000    0.03408    0.04439 =
         0.06916   -0.00218    0.00517   -0.01010
AFIX  43
H5    2   -0.115701   -0.047661    0.406134    11.00000   -1.20000
AFIX   0
C6    1    0.037389    0.022339    0.491702    11.00000    0.05248    0.03848 =
         0.05255    0.01029    0.01405    0.00030
AFIX  43
H6    2    0.016231   -0.037175    0.549322    11.00000   -1.20000
AFIX   0
C7    1    0.203666    0.055121    0.661479    11.00000    0.10469    0.08605 =
         0.06203    0.01316   -0.01576    0.01182
AFIX 137
H7A   2    0.120823    0.089217    0.678095    11.00000   -1.50000
H7B   2    0.263352    0.093854    0.713492    11.00000   -1.50000
H7C   2    0.207846   -0.072948    0.654878    11.00000   -1.50000
AFIX   0
C11   1    0.373449    0.595121    0.484861    11.00000    0.04353    0.03371 =
         0.04115   -0.00178    0.00696   -0.01032
C12   1    0.461264    0.499851    0.436387    11.00000    0.03647    0.03813 =
         0.05242    0.00461    0.00417    0.00247
AFIX  43
H12   2    0.529582    0.448654    0.472095    11.00000   -1.20000
AFIX   0
C13   1    0.446608    0.480791    0.332487    11.00000    0.03797    0.04685 =
         0.05189   -0.00031    0.01613   -0.00010
AFIX  43
H13   2    0.504999    0.413770    0.299710    11.00000   -1.20000
AFIX   0
C14   1    0.346974    0.559445    0.276839    11.00000    0.04297    0.04152 =
         0.04847    0.00747    0.00996   -0.00576
C15   1    0.262750    0.657972    0.327397    11.00000    0.04162    0.04342 =
         0.05706    0.00958    0.00670    0.00433
AFIX  43
H15   2    0.196736    0.713993    0.291249    11.00000   -1.20000
AFIX   0
C16   1    0.272652    0.676855    0.430329    11.00000    0.05111    0.03866 =
         0.05211   -0.00225    0.01483    0.00622
AFIX  43
H16   2    0.213421    0.742695    0.462867    11.00000   -1.20000
AFIX   0
C17   1    0.462482    0.512217    0.646554    11.00000    0.09348    0.07087 =
         0.04511    0.00116   -0.00362   -0.00023
AFIX 137
H17A  2    0.454093    0.387347    0.629922    11.00000   -1.50000
H17B  2    0.447307    0.529203    0.715820    11.00000   -1.50000
H17C  2    0.545765    0.551748    0.634607    11.00000   -1.50000
AFIX   0
C18   1    0.326617    0.524325    0.166471    11.00000    0.04829    0.06673 =
         0.04712   -0.00555    0.00152   -0.01573
AFIX  23
H18A  2    0.343687    0.398919    0.153545    11.00000   -1.20000
H18B  2    0.239391    0.547000    0.146075    11.00000   -1.20000
AFIX   0
HKLF 5
REM  Sir2011_N 16/05/2016
REM R1 =  0.0426 for    1932 Fo > 4sig(Fo)  and  0.0487 for all    2132 data
REM    239 parameters refined using     29 restraints
END
WGHT      0.0580      0.2575
REM Highest difference peak  0.417,  deepest hole -0.440,  1-sigma level  0.086
Q1    1   0.3904  0.0684 -0.0413  11.00000  0.05    0.42
Q2    1   0.1020  0.0561 -0.0385  11.00000  0.05    0.41
Q3    1   0.3666  0.0072  0.1981  11.00000  0.05    0.35
Q4    1   0.4056  0.0402  0.1060  11.00000  0.05    0.34
Q5    1   0.6009  0.5338  0.6653  11.00000  0.05    0.33
Q6    1   0.5828  0.5384  0.7155  11.00000  0.05    0.32
Q7    1   0.3000  0.2633 -0.1404  11.00000  0.05    0.32
Q8    1   0.3809 -0.0237 -0.1201  11.00000  0.05    0.31
Q9    1   0.2547  0.5311  0.1022  11.00000  0.05    0.31
Q10   1   0.6032  0.5678  0.4737  11.00000  0.05    0.28
Q11   1   0.0925  0.0610 -0.1428  11.00000  0.05    0.28
Q12   1   0.1235  0.0906 -0.1198  11.00000  0.05    0.28
Q13   1   0.2938  0.5631 -0.0250  11.00000  0.05    0.28
Q14   1   0.6323  0.6293  0.7567  11.00000  0.05    0.28
Q15   1   0.3818  0.1613  0.2239  11.00000  0.05    0.27
Q16   1   0.2431  0.5980  0.1172  11.00000  0.05    0.27
Q17   1   0.2976  0.4705 -0.0665  11.00000  0.05    0.26
Q18   1   0.6629  0.5671  0.5241  11.00000  0.05    0.26
Q19   1   0.3189  0.4407 -0.0752  11.00000  0.05    0.26
Q20   1   0.3256  0.0072  0.0963  11.00000  0.05    0.25
Q21   1   0.5299  0.5554  0.7775  11.00000  0.05    0.25
Q22   1   0.3432  0.0626 -0.1303  11.00000  0.05    0.24
Q23   1   0.2049  0.6087  0.4820  11.00000  0.05    0.24
Q24   1   0.5715  0.6991  0.1529  11.00000  0.05    0.24
Q25   1   0.1574  0.4213  0.0460  11.00000  0.05    0.24
;
_shelx_res_checksum     66155
