# Supplementary material for: Crystal structure of non-centrosymmetric bis­(4-meth­oxy­benzyl­ammonium) tetra­chlorido­zincate
Source: Acta Crystallogr E Crystallogr Commun. 2016 Jun 24;72(Pt 7):1050–3. doi: 10.1107/S2056989016010069 (PMC4992936; doi:10.1107/S2056989016010069)
Supplement: Supplementary file 2 [file e-72-01050-Isup2.hkl]

data_I                                                                          
_shelx_title ' Sir2011_N 16/05/2016'                                            
_shelx_refln_list_code          4                                               
_shelx_F_calc_maximum      170.71                                               
_exptl_crystal_F_000       496.00                                               
_reflns_d_resolution_high  0.8256                                               
                                                                                
loop_                                                                           
 _space_group_symop_operation_xyz                                               
 'x, y, z'                                                                      
 '-x, y+1/2, -z'                                                                
                                                                                
_cell_length_a    10.6849                                                       
_cell_length_b     7.4540                                                       
_cell_length_c    13.3961                                                       
_cell_angle_alpha  90.000                                                       
_cell_angle_beta   93.482                                                       
_cell_angle_gamma  90.000                                                       
                                                                                
_shelx_F_squared_multiplier     1.000                                           
                                                                                
loop_                                                                           
 _refln_index_h                                                                 
 _refln_index_k                                                                 
 _refln_index_l                                                                 
 _refln_F_squared_calc                                                          
 _refln_F_squared_meas                                                          
 _refln_F_squared_sigma                                                         
 _refln_observed_status                                                         
   1   0   0         36.83         41.82         1.81 o                         
   2   0   0       3292.67       3658.76       113.04 o                         
   3   0   0       3823.76       4437.87       118.44 o                         
   4   0   0       2864.64       2947.48        80.47 o                         
   5   0   0        352.73        360.50        13.33 o                         
  -6   0   1       1786.54       1947.33        79.05 o                         
  -7   0   1        992.47       1031.41        33.06 o                         
   8   0   0        447.43        426.16        15.53 o                         
   9   0   0        236.77        238.53        11.37 o                         
  10   0   0        634.55        612.76        24.01 o                         
  11   0   0         78.46        100.10        11.82 o                         
 -12   0   2         17.50         30.43        24.35 o                         
   1   1   0       2082.45       2165.55        43.75 o                         
   2   1   0       8228.54       6054.30       314.82 o                         
   3   1   0      10965.06       7469.20       401.15 o                         
   4   1   0        158.96        162.19         5.05 o                         
   5   1   0       2064.16       1991.46        40.02 o                         
  -6   1   1       1064.46       1151.27        40.47 o                         
  -7   1   1        946.02        973.73        23.71 o                         
   9   1   0        565.74        556.58        15.38 o                         
  10   1   0        326.68        311.85        10.34 o                         
  11   1   0         45.18         52.96         6.25 o                         
 -12   1   2         55.57         72.66        16.35 o                         
   0   2   0      29140.20      28815.44       754.18 o                         
   1   2   0       2005.47       2097.68        40.52 o                         
   2   2   0        659.06        687.95        16.95 o                         
   3   2   0        355.86        345.98         8.46 o                         
  -5   2   1        538.38        551.00        27.61 o                         
  -6   2   1       3847.35       3659.77       100.69 o                         
  -7   2   1         49.52         52.52         4.13 o                         
  -8   2   1        385.08        439.09        26.08 o                         
   9   2   0         40.90         54.74         4.53 o                         
  10   2   0        330.20        303.67        13.75 o                         
  11   2   0         69.07         63.72         7.74 o                         
 -12   2   2          5.09          2.00        15.53 o                         
   1   3   0       1450.23       1445.61        29.38 o                         
   2   3   0        696.98        762.76        16.67 o                         
   3   3   0       3901.94       3802.32        78.47 o                         
  -4   3   1        480.22        431.80        33.51 o                         
  -5   3   1       2293.24       2086.36        68.67 o                         
  -6   3   1        269.62        266.09        10.86 o                         
  -7   3   1        343.79        341.92        13.11 o                         
  -8   3   1        171.21        167.73        15.85 o                         
   9   3   0        177.90        192.56        11.33 o                         
  10   3   0        212.39        199.87        13.84 o                         
 -12   3   2         50.96         74.43        19.39 o                         
   0   4   0       6514.95       6440.92       173.27 o                         
   1   4   0        179.75        159.64         5.74 o                         
   2   4   0        961.50        908.05        20.09 o                         
   3   4   0       1097.45       1093.67        25.93 o                         
  -4   4   1       1061.62        950.96        62.60 o                         
   4   4   0       1011.67        941.93        23.02 o                         
  -5   4   1         77.80         62.43        16.72 o                         
  -6   4   1        336.21        324.11        15.43 o                         
  -7   4   1        175.75        164.89         9.06 o                         
  -8   4   1        121.31        131.47        14.43 o                         
  -9   4   1         96.99         97.10        18.84 o                         
  10   4   0        127.79        119.17        10.89 o                         
   1   5   0        977.28        924.48        44.95 o                         
   2   5   0          1.97          1.90         1.29 o                         
   3   5   0        268.95        254.17        10.36 o                         
   4   5   0         56.07         53.09         5.53 o                         
  -4   5   1        302.30        266.78        29.95 o                         
  -5   5   1        751.89        636.61        49.76 o                         
  -6   5   1        607.58        603.54        21.90 o                         
  -7   5   1        587.99        568.26        19.86 o                         
  -8   5   1         11.26         20.53         9.26 o                         
  -9   5   1        403.51        435.21        30.13 o                         
  10   5   0         37.95         32.70         6.53 o                         
   0   6   0        894.96        921.89        30.98 o                         
   1   6   0        221.03        198.80        19.87 o                         
   2   6   0        218.87        214.20        10.95 o                         
   3   6   0        186.96        180.83        10.63 o                         
   4   6   0        169.31        179.00        10.83 o                         
  -4   6   1        784.87        747.61        58.59 o                         
  -5   6   1         99.97         95.02        22.38 o                         
  -6   6   1        222.17        230.92        12.89 o                         
  -7   6   1         98.16         92.83         8.12 o                         
  -8   6   1        115.48        123.65        14.91 o                         
  -9   6   1         11.72         13.34        28.65 o                         
   1   7   0        246.58        250.60        19.25 o                         
   2   7   0         15.23         18.51         3.85 o                         
   3   7   0         47.68         47.37         5.96 o                         
   4   7   0         32.24         31.79         4.79 o                         
  -4   7   1         70.53         59.26        24.18 o                         
  -5   7   1        155.44        188.21        30.90 o                         
  -6   7   1          8.13          1.75         5.07 o                         
  -7   7   1         23.52         23.57         5.66 o                         
  -8   7   1          5.15          5.71        10.13 o                         
   0   8   0         84.59         96.94        16.54 o                         
   1   8   0         34.17         34.58        12.73 o                         
   2   8   0        119.35        118.53        12.90 o                         
   3   8   0         27.56         26.63         4.80 o                         
   4   8   0        114.38        112.75         9.41 o                         
  -4   8   1        141.08        129.67        33.39 o                         
  -5   8   1          5.48         -3.33        23.90 o                         
   1   9   0          6.65          1.60        13.39 o                         
 -12   0   1        167.68        190.77        34.08 o                         
 -11   0   1        426.43        417.68        22.69 o                         
 -10   0   1        405.82        442.57        19.12 o                         
  -9   0   1         74.62         75.05         7.82 o                         
  -8   0   1        174.81        179.50        11.09 o                         
   7   0   0        698.36        687.72        27.23 o                         
   6   0   0        818.09        849.61        54.48 o                         
  -5   0   1          4.82          7.68         1.97 o                         
  -4   0   1        102.55        105.01         5.64 o                         
  -3   0   1       1156.68       1181.73        33.53 o                         
  -2   0   1       5512.22       5874.58       155.06 o                         
  -1   0   1         41.88         38.35         1.64 o                         
   0   0   1       2247.39       2225.98        59.33 o                         
   1   0   1         71.65         73.48         2.77 o                         
   2   0   1       1471.17       1660.79        52.37 o                         
   3   0   1       5424.76       5756.18       152.95 o                         
   4   0   1       2657.59       2820.82        77.17 o                         
   5   0   1          1.04          0.41         1.10 o                         
  -6   0   2        450.62        418.00        22.36 o                         
  -7   0   2       1037.08       1110.43        35.33 o                         
   9   0   1        518.42        511.51        20.56 o                         
  10   0   1          3.79         13.79         4.88 o                         
 -12   1   1         27.99         55.44        16.76 o                         
 -11   1   1         54.65         58.32         5.21 o                         
 -10   1   1         47.95         45.28         4.38 o                         
  -9   1   1       1333.36       1321.78        30.07 o                         
  -8   1   1         50.35         50.40         4.26 o                         
   8   1   0         19.80         16.16        13.95 o                         
   7   1   0        900.65        921.13        22.62 o                         
   6   1   0       1216.14       1290.96        44.89 o                         
  -5   1   1       3718.05       3695.50        71.54 o                         
  -4   1   1       1736.20       1837.49        36.60 o                         
  -3   1   1        986.65        938.39        17.36 o                         
   2   1   1       1142.26       1193.24        67.63 o                         
  -1   1   1        603.06        739.91        18.69 o                         
   1   1   1       7824.21       5909.76       221.82 o                         
   0   1   1        321.01        353.76         7.51 o                         
  -2   1   1       3074.09       2957.62       155.71 o                         
   3   1   1       1943.42       1899.84        37.18 o                         
  -4   1   2        202.45        206.72        19.08 o                         
   4   1   1         28.79         26.89         2.13 o                         
  -5   1   2       3728.79       3555.63       198.50 o                         
  -6   1   2        835.63        907.89        29.02 o                         
  -7   1   2        503.77        525.05        14.79 o                         
   9   1   1        512.38        488.09        14.01 o                         
  10   1   1        148.19        154.90        10.06 o                         
 -12   1   3         84.57         89.56        12.67 o                         
 -12   2   1         57.87         43.32        16.52 o                         
 -11   2   1        222.63        221.78        14.37 o                         
 -10   2   1        100.56         91.03         7.67 o                         
  -9   2   1          1.15          0.74         1.76 o                         
   8   2   0        811.95        981.33        68.42 o                         
   7   2   0         50.60         55.16         3.90 o                         
   6   2   0       3014.55       3005.66        74.47 o                         
   5   2   0       1370.96       1367.70        57.10 o                         
  -4   2   1       4453.27       4384.33        84.08 o                         
   4   2   0       6229.64       5241.50       279.32 o                         
  -3   2   1       1336.69       1325.70        26.92 o                         
  -2   2   1       8595.53       9158.71       183.30 o                         
  -1   2   1       2674.11       2970.82        56.70 o                         
   0   2   1       2092.62       2347.63        45.18 o                         
   1   2   1        889.81        884.17        18.16 o                         
   2   2   1       2274.79       2446.27        50.70 o                         
   3   2   1        645.35        637.06        15.50 o                         
  -5   2   2        635.42        659.04        31.70 o                         
  -6   2   2       1393.02       1349.46        40.69 o                         
  -7   2   2         84.23         73.58         4.78 o                         
  -8   2   2        389.27        453.42        37.39 o                         
   9   2   1         42.98         43.72         3.86 o                         
  10   2   1         14.60         19.17         3.56 o                         
 -12   2   3         67.52         86.51        19.13 o                         
 -12   3   1         66.65         98.13        20.02 o                         
 -11   3   1         39.04         39.08         6.06 o                         
 -10   3   1        209.50        213.67        12.63 o                         
  -9   3   1        315.12        293.38        13.55 o                         
   8   3   0        242.72        221.38        16.99 o                         
   7   3   0        345.34        365.00        12.85 o                         
   6   3   0        133.91        133.79         7.97 o                         
   5   3   0       2895.46       2539.48       103.03 o                         
   4   3   0        521.40        559.20        41.36 o                         
  -3   3   1        920.04        839.85        18.29 o                         
  -2   3   1        615.08        627.70        14.15 o                         
  -1   3   1       2830.83       2882.87        55.92 o                         
   0   3   1        158.37        164.85         5.22 o                         
   1   3   1       1434.87       1488.36        30.23 o                         
   2   3   1        140.39        147.71         4.77 o                         
   3   3   1        558.72        532.95        13.98 o                         
   4   3   1         41.27         38.44         3.40 o                         
  -4   3   2       1397.49       1303.61        77.36 o                         
  -5   3   2       1686.33       1572.77        53.45 o                         
  -6   3   2        278.64        284.47        11.56 o                         
  -7   3   2        120.06        127.12         7.19 o                         
  -8   3   2        135.87        143.71        14.80 o                         
  -9   3   2        259.79        267.28        28.96 o                         
  10   3   1         71.50         72.85         8.37 o                         
 -12   3   3         38.01         45.04        23.77 o                         
 -11   4   1         60.48         53.65        30.61 o                         
 -10   4   1        133.86        119.42        10.88 o                         
   9   4   0        150.01        129.83        29.87 o                         
   8   4   0        151.87        135.66        14.67 o                         
   7   4   0        283.81        296.21        12.39 o                         
   6   4   0        189.19        178.13        10.97 o                         
   5   4   0         70.78         96.63        19.47 o                         
  -3   4   1        119.20        117.73         4.63 o                         
  -2   4   1       2518.47       2578.16        51.32 o                         
   0   4   1       4613.75       4633.84        89.20 o                         
   1   4   1        702.94        705.19        16.40 o                         
  -1   4   1       1672.04       1557.95        92.20 o                         
   2   4   1       1315.45       1335.84        28.26 o                         
   3   4   1        126.30        116.37         6.01 o                         
  -4   4   2       1217.49       1115.54        70.51 o                         
   4   4   1       1036.42       1000.93        24.58 o                         
  -5   4   2         98.55         92.97        17.73 o                         
  -6   4   2        638.54        632.61        22.05 o                         
  -7   4   2        136.51        128.21         8.28 o                         
  -8   4   2        394.00        387.23        25.78 o                         
  -9   4   2         68.66         90.02        18.71 o                         
  10   4   1         15.87          6.90         4.52 o                         
 -10   5   1          6.27          6.05         4.30 o                         
   9   5   0        354.74        339.39        44.61 o                         
   8   5   0         14.79         14.23         8.15 o                         
   7   5   0        443.61        456.39        17.14 o                         
   6   5   0        461.16        461.04        18.28 o                         
   5   5   0        743.45        702.56        53.94 o                         
  -3   5   1         47.67         45.44         4.87 o                         
  -2   5   1        170.06        171.09         6.77 o                         
   1   5   1        642.75        618.63        33.24 o                         
   0   5   1        124.85        125.62         5.35 o                         
  -1   5   1        793.29        851.69        42.22 o                         
   2   5   1         56.20         58.47         4.11 o                         
   3   5   1        289.30        297.01        10.05 o                         
   4   5   1         12.13         10.85         2.93 o                         
  -4   5   2        210.53        191.70        25.19 o                         
  -5   5   2        459.06        302.72        30.72 o                         
  -6   5   2        267.91        240.20        12.47 o                         
  -7   5   2        285.17        311.42        13.71 o                         
  -8   5   2         43.71         65.26        11.86 o                         
  -9   5   2        196.56        173.87        23.81 o                         
  10   5   1         66.61         68.48         9.45 o                         
   9   6   0          8.23         18.79        29.89 o                         
   8   6   0        109.72         89.33        19.16 o                         
   7   6   0         87.55         85.73         7.48 o                         
   6   6   0        148.67        162.91         9.93 o                         
   5   6   0        163.05        182.22        29.41 o                         
  -3   6   1         88.65         94.52         7.59 o                         
  -2   6   1        225.96        224.51        11.47 o                         
   1   6   1        180.71        212.95        20.25 o                         
   0   6   1        607.36        574.02        15.49 o                         
  -1   6   1         88.27         87.59        15.74 o                         
   2   6   1        361.91        331.00        13.21 o                         
   3   6   1        437.25        431.89        15.65 o                         
   4   6   1        176.31        170.67        10.69 o                         
  -5   6   2        212.77        140.74        23.80 o                         
  -6   6   2        515.23        494.79        19.94 o                         
  -7   6   2         61.16         52.52         6.53 o                         
  -8   6   2         73.55         66.82        15.35 o                         
  -9   6   2         26.18         29.89        14.52 o                         
   8   7   0          2.74         -4.17        17.91 o                         
   7   7   0          8.58          6.42         5.07 o                         
   6   7   0          9.80          9.33         5.18 o                         
   5   7   0        228.80        257.60        34.90 o                         
  -3   7   1        103.02        107.67         8.53 o                         
  -2   7   1          2.81          2.84         2.80 o                         
   1   7   1        175.60        179.72        16.97 o                         
   0   7   1         19.37         12.30         6.74 o                         
  -1   7   1        265.05        264.63        19.71 o                         
   2   7   1         55.72         51.99         6.02 o                         
   3   7   1        297.42        329.36        14.81 o                         
   4   7   1         55.87         63.55         7.22 o                         
  -4   7   2        179.25        144.07        27.62 o                         
  -5   7   2         52.19         63.41        22.11 o                         
  -6   7   2         94.98         93.59         8.44 o                         
  -7   7   2          8.92          8.87         5.24 o                         
  -8   7   2         67.53         88.17        14.84 o                         
   5   8   0          2.60         -0.58        11.48 o                         
  -3   8   1         78.83         78.98         7.84 o                         
   1   8   1         70.00        119.34        16.31 o                         
   0   8   1        174.54        187.57        14.80 o                         
  -1   8   1         87.35         95.22        15.04 o                         
   2   8   1         72.16         96.97        11.67 o                         
  -2   8   1         52.62         50.03        30.83 o                         
   3   8   1         31.33         35.97         6.62 o                         
   4   8   1         46.58         48.26         6.37 o                         
  -4   8   2        116.05         94.68        28.71 o                         
  -5   8   2         29.58         41.51        24.04 o                         
   0   9   1         42.25         44.37        10.68 o                         
  12   0   0         16.06         -6.99        24.96 o                         
 -11   0   2        108.15        108.94         9.19 o                         
 -10   0   2        428.90        457.92        19.79 o                         
  -9   0   2         35.41         42.64         5.89 o                         
  -8   0   2        509.49        525.82        20.25 o                         
   8   0   1        220.22        261.17        28.52 o                         
   7   0   1        370.93        389.39        15.60 o                         
   6   0   1        280.32        287.22        25.89 o                         
  -5   0   2        579.64        633.85        20.95 o                         
  -4   0   2          4.99          7.95         1.79 o                         
  -3   0   2          0.35          0.78         0.89 o                         
  -2   0   2       2099.06       2214.00        60.03 o                         
   1   0   2       1589.32       1650.53        88.03 o                         
   0   0   2       7852.18       7297.86       192.27 o                         
  -1   0   2       1932.11       1942.48       107.05 o                         
   2   0   2       1524.29       1645.99        45.10 o                         
   3   0   2        465.30        494.25        15.68 o                         
   4   0   2       4635.45       5084.86       136.56 o                         
  -6   0   3       2999.16       3235.29       126.72 o                         
  -7   0   3        289.05        284.94        12.98 o                         
   9   0   2        159.01        166.67        13.96 o                         
  10   0   2          8.69         15.16         5.32 o                         
 -12   0   4         41.03         37.09        12.11 o                         
  12   1   0         83.47         90.45        28.56 o                         
 -11   1   2        317.34        298.82        11.78 o                         
 -10   1   2        328.36        351.80        11.14 o                         
  -9   1   2        410.53        413.64        11.24 o                         
  -8   1   2         91.69         92.16         5.79 o                         
   8   1   1         97.24        120.97        21.55 o                         
   7   1   1        309.87        334.12        10.54 o                         
   6   1   1        508.67        567.32        29.40 o                         
   5   1   1       2431.23       2358.36       131.95 o                         
  -3   1   2        619.19        574.41        12.67 o                         
  -2   1   2       4901.38       5208.02       104.68 o                         
   1   1   2       3519.87       3200.71       121.73 o                         
   0   1   2       1361.05       1463.21        28.32 o                         
  -1   1   2       5303.00       5187.94       194.81 o                         
   2   1   2        153.80        174.67         4.70 o                         
   3   1   2       2886.49       2933.41        56.45 o                         
  -4   1   3       1041.64        963.98        61.48 o                         
  -5   1   3        609.63        644.02        45.35 o                         
  -6   1   3         67.21         67.27         5.26 o                         
  -7   1   3        511.55        555.96        15.59 o                         
  -8   1   3        228.48        283.65        29.05 o                         
   9   1   2        163.81        159.26         8.88 o                         
  10   1   2        263.50        295.86        13.37 o                         
 -12   1   4         99.47        101.11        18.56 o                         
  12   2   0         11.22          8.96        14.91 o                         
 -11   2   2        123.56        138.37        10.10 o                         
 -10   2   2        237.44        236.14        12.37 o                         
  -9   2   2         52.40         43.91         5.02 o                         
   8   2   1        710.25        784.43        59.11 o                         
   7   2   1         41.04         45.78         3.64 o                         
   6   2   1       1063.14       1082.59        29.72 o                         
   5   2   1       1650.66       1463.15        61.62 o                         
   4   2   1       2728.04       2580.13       101.71 o                         
  -4   2   2       2066.46       2084.78        41.53 o                         
  -3   2   2        713.66        751.07        16.24 o                         
  -2   2   2       5456.85       5410.85       109.50 o                         
  -1   2   2       3882.70       4281.20        81.00 o                         
   0   2   2       1496.38       1531.74        30.27 o                         
   1   2   2        762.49        777.20        16.39 o                         
   2   2   2       1030.92       1093.42        22.53 o                         
   3   2   2        952.29        966.38        20.59 o                         
  -5   2   3       1821.96       1667.86       101.84 o                         
  -6   2   3       1469.48       1461.35        43.89 o                         
  -7   2   3        139.12        115.45         6.08 o                         
  -8   2   3        359.13        356.22        33.80 o                         
  10   2   2         84.50         66.87         7.97 o                         
 -11   2   4         11.99          4.14        17.34 o                         
 -12   2   4         42.90         41.32        17.51 o                         
  12   3   0         60.23         70.43        20.18 o                         
 -11   3   2        247.29        275.54        16.76 o                         
  11   3   0        103.59        108.35        32.32 o                         
 -10   3   2        189.65        173.09        11.00 o                         
   9   3   1        238.39        236.59        34.28 o                         
   8   3   1        164.15        167.79        14.30 o                         
   7   3   1         98.65         97.43         6.00 o                         
   6   3   1        699.47        669.50        23.27 o                         
   5   3   1       1580.41       1534.01        65.98 o                         
  -3   3   2        217.34        200.28         6.60 o                         
  -2   3   2       1271.80       1334.58        29.77 o                         
  -1   3   2       2555.49       2709.03        52.87 o                         
   0   3   2        613.16        661.80        14.91 o                         
   1   3   2        929.62        932.90        18.74 o                         
   2   3   2        100.40         98.01         4.23 o                         
   3   3   2       1106.95       1064.71        24.74 o                         
   4   3   2        309.06        302.21         9.66 o                         
  -5   3   3        911.54        871.14        38.41 o                         
  -6   3   3        304.68        310.20        13.67 o                         
  -7   3   3        262.67        255.69        10.93 o                         
  -8   3   3        341.12        336.67        22.97 o                         
  -9   3   3        118.24        136.93        22.96 o                         
  10   3   2        184.64        166.71        12.53 o                         
 -11   3   4        242.78        276.57        35.99 o                         
 -11   4   2         43.41         51.98         7.14 o                         
  11   4   0        132.88        154.34        37.67 o                         
 -10   4   2        280.18        244.29        14.19 o                         
   9   4   1        178.99        190.62        35.08 o                         
   8   4   1        461.33        414.69        22.71 o                         
   7   4   1         71.93         72.97         6.09 o                         
   6   4   1        307.24        305.46        14.80 o                         
   5   4   1        118.75        116.50        11.95 o                         
  -3   4   2        311.87        285.28         9.25 o                         
  -2   4   2         82.17         86.61         4.11 o                         
   1   4   2        726.46        657.13        44.58 o                         
   0   4   2       1542.51       1601.40        33.28 o                         
  -1   4   2       1253.26       1326.37        80.08 o                         
   2   4   2       1382.89       1375.53        29.23 o                         
   3   4   2        190.62        211.79         7.85 o                         
   4   4   2        864.51        858.70        21.74 o                         
  -4   4   3        593.93        575.31        41.97 o                         
  -5   4   3         64.16         48.99        15.15 o                         
  -6   4   3        449.66        455.76        17.46 o                         
  -7   4   3        151.13        165.47         9.33 o                         
  -8   4   3        248.14        241.00        20.58 o                         
  -9   4   3         75.19         71.62        18.93 o                         
  10   4   2         22.72         17.98         3.89 o                         
 -11   4   4         42.89         52.01        17.59 o                         
 -10   5   2         25.63         19.17         5.27 o                         
   9   5   1        156.06        154.05        35.73 o                         
   8   5   1         90.33         75.39        17.43 o                         
   7   5   1        112.95        108.92         7.88 o                         
   6   5   1        321.94        335.58        14.92 o                         
   5   5   1        239.19        227.88        18.21 o                         
  -3   5   2         49.43         43.77         4.73 o                         
  -2   5   2          7.55          6.74         2.18 o                         
   1   5   2        518.74        544.66        31.04 o                         
   0   5   2        757.39        754.29        18.32 o                         
  -1   5   2        476.51        489.91        39.89 o                         
   2   5   2        355.13        356.72        10.48 o                         
   3   5   2        353.81        345.99        11.35 o                         
   4   5   2        246.91        254.50        10.43 o                         
  -4   5   3        179.44        163.60        22.76 o                         
  -5   5   3        773.87        705.68        51.28 o                         
  -6   5   3         66.99         62.62         7.06 o                         
  -7   5   3        370.39        397.80        15.94 o                         
  -8   5   3        126.13        126.68        15.87 o                         
  -9   5   3         65.38         70.39        18.29 o                         
  10   5   2        195.93        196.14        14.50 o                         
   9   6   1         55.97         43.36        32.20 o                         
   8   6   1        119.26         75.08        19.65 o                         
   7   6   1         79.88         83.35         8.25 o                         
   6   6   1        373.25        392.08        15.85 o                         
   5   6   1        392.27        346.16        24.75 o                         
  -4   6   2        394.63        386.92        14.75 o                         
  -3   6   2          3.79          3.29         2.46 o                         
  -2   6   2        452.05        462.94        16.21 o                         
   1   6   2        199.14        193.64        19.58 o                         
   0   6   2         92.34         95.39         4.99 o                         
  -1   6   2         92.11         74.84        14.40 o                         
   2   6   2         59.98         55.30         4.68 o                         
   3   6   2        222.22        246.03        12.50 o                         
   4   6   2        183.38        190.61        11.35 o                         
  -4   6   3        542.33        482.96        41.50 o                         
  -5   6   3        288.24        264.34        30.51 o                         
  -6   6   3        138.78        132.16         9.93 o                         
  -7   6   3        100.26        110.57         8.63 o                         
  -8   6   3         83.02        119.36        17.97 o                         
  -9   6   3         19.88          6.48        15.64 o                         
   8   7   1         29.77         37.85        20.34 o                         
   7   7   1         21.59         25.00         7.37 o                         
   6   7   1        105.53        109.39         8.93 o                         
   5   7   1         87.63         94.97        12.91 o                         
  -3   7   2        216.15        215.03        12.81 o                         
   1   7   2        136.42        128.31        14.93 o                         
   0   7   2         99.33        102.97         7.86 o                         
  -1   7   2        275.04        284.08        20.23 o                         
   2   7   2        134.66        154.57        10.51 o                         
  -2   7   2        155.48        181.04        32.77 o                         
   3   7   2         16.55         23.64         4.60 o                         
   4   7   2        216.63        231.64        15.10 o                         
  -4   7   3        175.50        182.01        29.23 o                         
  -5   7   3         75.36         45.65        20.38 o                         
  -6   7   3         41.93         39.20         6.78 o                         
  -7   7   3         35.10         34.61         6.31 o                         
   5   8   1         59.41         55.67        13.78 o                         
  -3   8   2         32.73         30.40         6.19 o                         
   1   8   2        250.80        265.99        21.71 o                         
   0   8   2         41.57         42.24         9.23 o                         
  -1   8   2        357.19        381.27        26.10 o                         
   2   8   2        176.54        198.17        16.88 o                         
  -2   8   2        119.17        179.89        35.38 o                         
   3   8   2         41.65         33.68         6.76 o                         
   4   8   2         91.44         95.98        10.46 o                         
  -4   8   3         44.85         77.35        25.15 o                         
  -5   8   3         41.07         32.54        23.13 o                         
 -12   0   3         50.37         39.37         8.90 o                         
  12   0   1         61.64         73.55        29.31 o                         
 -11   0   3          0.65         -2.10         2.56 o                         
  11   0   1        112.80        152.97        32.79 o                         
 -10   0   3        394.60        399.45        18.02 o                         
  -9   0   3         16.03         10.03         3.24 o                         
  -8   0   3        383.88        401.33        16.90 o                         
   8   0   2        170.46        178.76        25.41 o                         
   7   0   2        213.09        209.46        10.38 o                         
   6   0   2       1104.26       1254.97        77.98 o                         
  -5   0   3         23.88         24.27         3.29 o                         
   5   0   2        412.57        439.86        33.76 o                         
  -4   0   3        140.41        156.29         6.59 o                         
  -3   0   3       1246.11       1266.43        36.28 o                         
  -2   0   3         35.69         56.15         3.26 o                         
   2   0   3       1557.58       1448.20        80.71 o                         
   1   0   3       4059.26       4308.75       224.97 o                         
   0   0   3         14.12         17.70         1.69 o                         
  -1   0   3       4817.36       4557.66       246.87 o                         
   3   0   3       1804.61       1726.42        48.22 o                         
   4   0   3       4795.27       4920.21       132.40 o                         
  -5   0   4        298.55        265.37        25.10 o                         
  -6   0   4        420.97        401.97        24.26 o                         
  -7   0   4        208.12        246.93        13.64 o                         
  -8   0   4        180.01        180.01        23.80 o                         
   9   0   3        863.12        888.83        36.96 o                         
  10   0   3        508.46        473.86        24.89 o                         
 -12   0   5         59.22         55.97        13.73 o                         
  12   1   1         54.61         65.53        20.65 o                         
  11   1   1        139.84        179.02        33.68 o                         
 -11   1   3        173.64        153.09        10.18 o                         
 -10   1   3         36.48         40.37         4.21 o                         
  -9   1   3         59.41         62.08         5.11 o                         
   8   1   2        245.31        274.19        21.70 o                         
   7   1   2        220.92        242.80         8.61 o                         
   6   1   2         32.65         43.89         8.59 o                         
   5   1   2        300.70        296.76        26.65 o                         
   4   1   2        445.13        526.69        37.95 o                         
  -3   1   3        803.06        877.79        18.52 o                         
  -2   1   3        581.31        575.67        11.94 o                         
   1   1   3        793.70        823.16        34.68 o                         
   0   1   3       2871.87       2990.18        56.90 o                         
  -1   1   3       1770.50       1549.31        61.05 o                         
   2   1   3         97.95         93.79         3.28 o                         
   3   1   3         87.97         88.58         4.29 o                         
  -4   1   4        611.24        584.40        42.13 o                         
  -5   1   4       1557.17       1469.69        91.36 o                         
  -6   1   4        966.01        996.41        31.56 o                         
  -7   1   4        315.28        320.64        10.68 o                         
  -8   1   4        430.37        483.71        41.74 o                         
   9   1   3        220.38        227.37        11.78 o                         
  10   1   3         96.60        118.00         8.92 o                         
 -11   1   5        132.08        143.54        25.69 o                         
 -12   1   5         50.47         46.36        14.26 o                         
  12   2   1         52.32         38.89        17.60 o                         
 -11   2   3          7.45          6.47         3.48 o                         
  11   2   1         14.90         30.60        28.06 o                         
 -10   2   3        170.07        169.84        10.91 o                         
   9   2   2         76.15         76.34        24.85 o                         
  -9   2   3          6.46          4.96         2.74 o                         
   8   2   2        694.44        717.23        56.93 o                         
   7   2   2        228.97        203.53         8.19 o                         
   6   2   2        858.07        912.25        33.61 o                         
   5   2   2       3495.27       3185.00       178.36 o                         
  -4   2   3       1101.71       1136.21        24.17 o                         
   4   2   2        668.28        690.72        41.28 o                         
  -3   2   3        791.39        733.52        16.23 o                         
   2   2   3       1301.42       1125.43        63.63 o                         
  -1   2   3        823.11        890.24        18.62 o                         
   0   2   3        548.73        558.06        12.39 o                         
   1   2   3        262.34        273.10         7.10 o                         
  -2   2   3       3297.01       3099.51       163.22 o                         
   3   2   3        407.71        436.12        10.76 o                         
  -5   2   4       2326.36       2193.86       131.07 o                         
  -6   2   4        190.56        187.83         9.91 o                         
  -7   2   4        229.37        223.54         7.94 o                         
  -8   2   4        113.22        125.48        14.07 o                         
  -9   2   4        300.81        321.13        34.57 o                         
  10   2   3         20.37         19.45         5.15 o                         
 -11   2   5         42.58         21.21        21.48 o                         
 -12   2   5         30.57         41.46        19.40 o                         
  12   3   1         44.24         28.37        18.18 o                         
 -11   3   3        181.97        196.28        13.94 o                         
  11   3   1         79.32         72.71        34.05 o                         
 -10   3   3         63.84         55.94         6.11 o                         
   9   3   2         85.47         69.31        26.13 o                         
   8   3   2        285.55        303.34        24.54 o                         
   7   3   2        211.67        211.44         9.29 o                         
   6   3   2        175.15        186.90         9.88 o                         
   5   3   2        620.41        626.16        31.62 o                         
  -4   3   3        338.07        335.03        10.33 o                         
  -3   3   3       1030.33       1119.33        25.83 o                         
  -2   3   3        283.91        293.35         8.91 o                         
   0   3   3        952.80        972.54        20.87 o                         
   1   3   3         54.67         52.91         3.23 o                         
  -1   3   3       1688.60       1835.80       101.97 o                         
   2   3   3         49.20         60.66         4.22 o                         
   3   3   3        110.92         96.16         4.31 o                         
   4   3   3       1260.44       1289.40        27.71 o                         
  -5   3   4        195.90        199.86        14.04 o                         
  -6   3   4        332.80        354.46        13.83 o                         
  -7   3   4        363.07        346.62        12.07 o                         
  -8   3   4        298.50        205.09        19.17 o                         
  -9   3   4        106.50        113.26        22.04 o                         
  10   3   3         29.00         21.82         6.65 o                         
 -11   3   5         84.70         67.89        24.03 o                         
 -11   4   3          7.79          7.50         3.94 o                         
  11   4   1         39.90         15.47        32.93 o                         
 -10   4   3        105.00         96.68         8.80 o                         
   9   4   2        163.28        154.47        32.68 o                         
   8   4   2         98.61        103.02        16.96 o                         
   7   4   2         67.52         74.54         6.62 o                         
   6   4   2        161.97        158.44         9.53 o                         
   5   4   2         69.00         92.41        10.82 o                         
  -3   4   3        463.59        442.21        12.80 o                         
  -2   4   3        150.04        142.79         5.46 o                         
   1   4   3       3139.61       3490.36       190.30 o                         
   0   4   3         26.80         28.19         2.65 o                         
  -1   4   3       2492.45       2572.81       143.39 o                         
   2   4   3       1258.20       1223.24        26.54 o                         
   3   4   3        445.29        455.49        12.06 o                         
   4   4   3       1243.82       1235.80        29.65 o                         
  -4   4   4        470.81        329.19        29.07 o                         
  -5   4   4        210.37        183.29        13.89 o                         
  -6   4   4        384.01        410.06        16.50 o                         
  -7   4   4         12.59         14.35         4.48 o                         
  -8   4   4        198.61        207.69        18.87 o                         
  -9   4   4         94.10        104.99        22.44 o                         
  10   4   3         43.20         37.29         8.19 o                         
 -11   4   5         37.20         26.64        17.20 o                         
 -10   5   3          9.98          8.40         3.79 o                         
   9   5   2         43.40         16.30        24.70 o                         
   8   5   2        233.21        222.80        24.36 o                         
   7   5   2        178.63        195.44        12.16 o                         
   6   5   2        160.82        169.27         9.47 o                         
   5   5   2        314.57        330.65        21.71 o                         
  -3   5   3        350.68        341.30        11.35 o                         
   1   5   3        249.76        208.42        24.04 o                         
   0   5   3        452.24        474.62        13.00 o                         
  -1   5   3        599.82        626.77        46.95 o                         
   2   5   3        124.03        115.48         5.94 o                         
  -2   5   3        360.70        352.49        33.58 o                         
   3   5   3        247.81        238.82         9.66 o                         
   4   5   3        370.12        389.47        12.77 o                         
  -4   5   4        341.50        272.42        28.02 o                         
  -5   5   4        510.77        449.72        37.10 o                         
  -6   5   4        191.77        194.61        11.34 o                         
  -7   5   4        270.30        271.79        12.93 o                         
  -8   5   4        142.32        141.12        24.45 o                         
  -9   5   4         38.20         46.55        18.45 o                         
  10   5   3         74.93         67.22         9.37 o                         
   9   6   2         40.04         46.96        32.73 o                         
   8   6   2        109.56         98.11        21.60 o                         
   7   6   2        181.62        184.17        12.66 o                         
   6   6   2         79.07        106.98         8.20 o                         
   5   6   2        453.59        450.12        24.03 o                         
  -3   6   3        303.27        291.39        12.59 o                         
   1   6   3         85.42         85.45        11.13 o                         
   0   6   3        290.95        286.52        10.75 o                         
  -1   6   3         49.20         43.02        13.35 o                         
   2   6   3         79.00         83.22         6.35 o                         
  -2   6   3        437.36        464.48        43.53 o                         
   3   6   3         74.64         75.94         6.96 o                         
   4   6   3         13.27         12.50         3.47 o                         
  -4   6   4        168.23        128.88        22.53 o                         
  -5   6   4        371.09        317.14        33.23 o                         
  -6   6   4        182.04        179.41        11.57 o                         
  -7   6   4        101.94        115.16         9.10 o                         
  -8   6   4         30.00         29.68        16.12 o                         
  -9   6   4         39.01        161.75        29.05 o                         
   7   7   2         31.65         39.30         8.31 o                         
   6   7   2         78.93         80.53         9.66 o                         
   5   7   2         73.98         89.39        13.42 o                         
  -3   7   3         60.48         56.05         6.67 o                         
   1   7   3        267.25        258.76        19.13 o                         
   0   7   3         90.20         85.86         7.43 o                         
  -1   7   3        496.48        495.45        34.54 o                         
   2   7   3        103.32        110.22        10.37 o                         
  -2   7   3         95.52         72.77        27.63 o                         
   3   7   3         79.79         93.37         8.46 o                         
   4   7   3        179.01        171.03        11.81 o                         
  -4   7   4        190.49        180.21        27.84 o                         
  -5   7   4         38.98         12.24        19.29 o                         
  -6   7   4         62.57         61.70         7.36 o                         
  -7   7   4        101.00        106.54         9.95 o                         
   5   8   2         63.52         29.29        20.25 o                         
  -3   8   3         11.94         13.22         4.89 o                         
   2   8   3        177.44        211.85        38.64 o                         
   1   8   3        192.38        218.14        20.01 o                         
   0   8   3        146.90        139.75        13.10 o                         
  -1   8   3        118.99        121.02        14.03 o                         
  -2   8   3        179.36        156.39        34.10 o                         
   3   8   3         44.03         34.84         7.27 o                         
  -4   8   4         60.15         14.65        20.85 o                         
   4   8   3        105.70        109.86        11.30 o                         
  -5   8   4         33.60        126.84        29.16 o                         
  12   0   2         21.10         30.68        26.25 o                         
 -11   0   4          8.55         13.74         3.34 o                         
  11   0   2        205.97        214.21        37.93 o                         
 -10   0   4         96.86         89.21         8.01 o                         
  -9   0   4         57.54         58.76         6.59 o                         
   8   0   3        113.27        114.92        22.74 o                         
   7   0   3        162.75        179.50        12.01 o                         
   6   0   3        405.86        409.25        34.18 o                         
   5   0   3        253.30        242.13        24.47 o                         
  -4   0   4        189.44        205.82         8.81 o                         
  -3   0   4          3.87          4.36         1.38 o                         
   2   0   4        312.06        279.48        21.61 o                         
   1   0   4       5112.95       5179.18       195.31 o                         
   0   0   4       7369.94       7944.83       210.39 o                         
  -1   0   4       3056.81       2904.25       160.72 o                         
  -2   0   4        111.93        120.76        13.17 o                         
   3   0   4       6362.13       6347.01       169.55 o                         
  -4   0   5         58.30         78.63        13.23 o                         
  -5   0   5       1058.23       1000.58        67.35 o                         
  -6   0   5        394.17        365.18        23.43 o                         
  -7   0   5        480.19        485.97        21.42 o                         
  -8   0   5         62.91         63.19        16.88 o                         
  10   0   4        265.83        276.72        20.78 o                         
 -11   0   6        107.65        134.45        24.85 o                         
 -12   0   6         93.32        102.27        18.79 o                         
  12   1   2         61.14         67.43        21.90 o                         
 -11   1   4        197.68        220.45        10.48 o                         
  11   1   2         85.16         82.88        21.85 o                         
 -10   1   4         49.34         53.59         5.53 o                         
  -9   1   4         86.46         73.79         5.44 o                         
   8   1   3        747.19        808.59        43.29 o                         
   7   1   3        284.72        305.23        11.72 o                         
   6   1   3       1183.47       1230.79        55.33 o                         
   5   1   3        871.32        825.89        55.93 o                         
   4   1   3       1589.38       1522.63        90.23 o                         
  -3   1   4        128.88        139.45         4.65 o                         
  -2   1   4       1208.08       1280.43        28.29 o                         
   1   1   4       1068.40       1131.47        47.39 o                         
   0   1   4       4146.24       4406.75        83.49 o                         
  -1   1   4        701.16        674.17        29.36 o                         
   2   1   4        389.44        407.14         9.79 o                         
   3   1   4         40.97         39.92         3.04 o                         
   4   1   4        875.16        854.65        20.54 o                         
  -5   1   5         94.84        105.69        16.04 o                         
  -6   1   5       1551.82       1549.45        42.71 o                         
  -7   1   5        579.34        606.65        18.01 o                         
  -8   1   5        180.97        185.15        17.55 o                         
  -9   1   5        263.42        216.04        30.11 o                         
  10   1   4        256.90        259.39        15.11 o                         
 -11   1   6         69.79         78.19        25.19 o                         
 -12   1   6         52.67         54.22        17.46 o                         
  12   2   2         19.49         33.29        16.95 o                         
  11   2   2         29.04         35.02        28.28 o                         
 -10   2   4        172.62        165.05        10.73 o                         
   9   2   3        780.29        703.82        61.13 o                         
   8   2   3        187.99        156.10        18.37 o                         
   7   2   3        523.38        482.18        15.02 o                         
   6   2   3        502.61        484.39        15.24 o                         
   5   2   3       2833.49       2760.95       157.37 o                         
  -4   2   4         98.86         90.14         4.00 o                         
   4   2   3         49.70         63.93         6.31 o                         
  -3   2   4        895.93        918.09        19.99 o                         
   2   2   4       1232.77       1010.62        59.06 o                         
   1   2   4        639.21        659.20        42.69 o                         
   0   2   4        719.47        719.57        15.77 o                         
  -1   2   4       1039.05       1085.03        44.10 o                         
  -2   2   4       3445.29       3407.83       130.18 o                         
   3   2   4        327.46        311.35         8.49 o                         
   4   2   4       1435.95       1429.46        29.94 o                         
  -5   2   5       1975.44       2040.18       124.34 o                         
  -6   2   5        170.50        170.15         8.52 o                         
  -7   2   5        322.44        350.35        11.38 o                         
  -8   2   5         76.37         42.01        10.79 o                         
  -9   2   5        248.13        287.63        34.59 o                         
  10   2   4         62.35         67.51         8.07 o                         
 -11   2   6        107.84        128.59        28.46 o                         
  11   3   2        186.22        210.67        40.58 o                         
 -10   3   4         19.91         19.85         4.04 o                         
   9   3   3         51.06         95.67        25.37 o                         
   8   3   3        400.17        379.06        28.28 o                         
   7   3   3        217.40        222.87        11.36 o                         
   6   3   3        479.33        483.35        18.59 o                         
   5   3   3        121.08        144.54         9.97 o                         
  -4   3   4        373.03        364.51        11.13 o                         
  -3   3   4        747.55        710.80        17.95 o                         
   1   3   4        704.86        762.62        34.52 o                         
   0   3   4       2644.80       2555.05        50.49 o                         
  -1   3   4        769.67        775.80        47.30 o                         
   2   3   4        629.79        662.56        15.53 o                         
  -2   3   4        728.06        613.27        39.12 o                         
   3   3   4        149.02        150.52         5.88 o                         
   4   3   4        809.03        845.18        19.52 o                         
  -4   3   5        757.53        663.02        45.89 o                         
  -5   3   5        515.73        453.24        36.23 o                         
  -6   3   5        391.99        460.70        16.35 o                         
  -7   3   5        548.39        537.01        16.40 o                         
  -8   3   5        140.48        136.58        15.84 o                         
  -9   3   5         64.80         54.75        17.85 o                         
  10   3   4         71.84         53.16         9.45 o                         
 -11   3   6         71.78         48.53        24.00 o                         
  11   4   2        118.45        165.58        39.98 o                         
 -10   4   4        174.49        148.11        13.33 o                         
   9   4   3        196.94        222.13        37.75 o                         
   8   4   3        109.12        115.15        18.42 o                         
   7   4   3         13.40         18.97         4.44 o                         
   6   4   3        173.09        188.07         9.83 o                         
   5   4   3        324.48        340.26        16.84 o                         
  -3   4   4        178.70        178.26         7.63 o                         
   1   4   4       1823.25       1912.49       110.06 o                         
   0   4   4         46.78         53.64         3.40 o                         
  -1   4   4       1754.53       1731.36        99.68 o                         
   2   4   4        142.22        141.49         6.27 o                         
  -2   4   4        137.18        160.94        19.86 o                         
   3   4   4       1260.18       1225.65        26.92 o                         
   4   4   4        548.00        547.05        15.69 o                         
  -5   4   5        497.87        525.46        27.60 o                         
  -6   4   5        531.81        544.52        19.85 o                         
  -7   4   5        145.83        150.17         8.64 o                         
  -8   4   5         60.06         40.28        15.87 o                         
  -9   4   5         51.33         70.82        21.26 o                         
  10   4   4        107.46        119.71        13.97 o                         
 -10   5   4         13.26          9.81         3.91 o                         
   9   5   3         19.89          3.68        27.59 o                         
   8   5   3        219.31        250.47        26.47 o                         
   7   5   3        125.29        130.83        10.43 o                         
   6   5   3        129.84        126.75         8.06 o                         
   5   5   3        255.98        230.22        21.83 o                         
  -3   5   4        399.47        370.73        12.14 o                         
   1   5   4        485.89        557.01        43.22 o                         
   0   5   4        576.34        566.69        14.95 o                         
  -1   5   4        209.94        198.29        23.69 o                         
   2   5   4        617.51        634.05        16.29 o                         
  -2   5   4        248.65        272.25        29.09 o                         
   3   5   4        165.12        154.95         8.55 o                         
   4   5   4        388.46        402.89        13.34 o                         
  -4   5   5        337.03        295.33        28.47 o                         
  -5   5   5        317.12        340.26        31.29 o                         
  -6   5   5        592.62        613.01        22.64 o                         
  -7   5   5        117.31        102.49         8.87 o                         
  -8   5   5        107.91        162.27        26.42 o                         
  -9   5   5        114.55         39.83        20.08 o                         
  10   5   4        101.00        129.09        17.40 o                         
   9   6   3        107.14         56.04        36.17 o                         
   8   6   3         37.69         59.60        20.27 o                         
   7   6   3        213.66        242.62        14.89 o                         
   6   6   3         68.33         75.51         9.12 o                         
   5   6   3        502.74        524.89        26.55 o                         
  -3   6   4        220.20        227.95        11.73 o                         
   1   6   4        367.43        328.42        19.85 o                         
   0   6   4        893.26        916.06        22.62 o                         
  -1   6   4        491.20        494.27        31.92 o                         
   2   6   4         21.68         25.44         3.59 o                         
  -2   6   4        683.43        696.46        54.42 o                         
   3   6   4        126.51        134.78         8.43 o                         
   4   6   4         38.75         40.55         5.17 o                         
  -4   6   5         44.43         55.30        18.63 o                         
  -5   6   5        222.32        217.07        27.17 o                         
  -6   6   5         28.14         18.02         6.08 o                         
  -7   6   5        169.90        172.05        12.00 o                         
  -8   6   5         30.14         12.06        16.76 o                         
  -9   6   5         12.96         92.24        24.00 o                         
   7   7   3         74.19         87.07        12.50 o                         
   6   7   3         95.60        101.30        10.65 o                         
   5   7   3         61.18         63.34        19.41 o                         
  -3   7   4        174.39        187.52        12.95 o                         
   2   7   4        162.48        156.10        30.30 o                         
   1   7   4        103.84        103.85        11.23 o                         
   0   7   4        213.31        219.16        12.19 o                         
  -1   7   4         67.15         67.16        12.44 o                         
  -2   7   4        227.45        234.61        35.91 o                         
   3   7   4         54.55         63.93         6.98 o                         
   4   7   4        102.92        125.57         9.99 o                         
  -4   7   5         49.85         46.49        20.70 o                         
  -6   7   5         23.58         21.98         6.09 o                         
  -7   7   5         29.68         35.99         7.18 o                         
   5   8   3         58.32         77.93        23.30 o                         
  -3   8   4         69.88         69.18         7.68 o                         
   2   8   4         46.19         57.99        29.30 o                         
   1   8   4        126.04        152.19        17.06 o                         
   0   8   4         46.38         45.63         8.92 o                         
  -1   8   4        176.97        220.74        16.97 o                         
  -2   8   4         34.73         29.50        26.94 o                         
   3   8   4         87.58         85.88         9.80 o                         
   4   8   4         54.02         75.28         9.54 o                         
  12   0   3         21.09        135.12        34.92 o                         
 -11   0   5         67.53         65.20         9.59 o                         
  11   0   3         33.63         45.09        29.86 o                         
 -10   0   5         59.03         61.78         8.61 o                         
  -9   0   5         90.50        101.22         9.71 o                         
   9   0   4        288.39        304.49        38.19 o                         
   8   0   4         33.08         27.04        16.90 o                         
   7   0   4        247.46        252.61        15.09 o                         
   6   0   4        163.48        176.66        15.37 o                         
   5   0   4        576.66        568.58        43.15 o                         
   4   0   4         24.08         24.89        11.66 o                         
   2   0   5        243.30        249.67        21.01 o                         
   1   0   5       4567.12       4494.72       171.43 o                         
   0   0   5       6145.65       6558.31       174.82 o                         
  -1   0   5       4797.44       4492.59       137.97 o                         
  -2   0   5        303.60        321.66        25.59 o                         
   3   0   5       8936.26       8679.68       230.97 o                         
  -3   0   5       3200.16       3088.33       175.74 o                         
  -4   0   6        542.92        491.19        38.86 o                         
  -5   0   6       2013.55       1945.80       119.64 o                         
  -6   0   6        124.86        129.57        10.42 o                         
  -7   0   6       1592.52       1563.74        54.87 o                         
  -8   0   6        142.94        138.12        23.87 o                         
  10   0   5        277.15        272.82        21.27 o                         
 -11   0   7        200.56        194.22        29.82 o                         
  12   1   3         73.78         53.26        21.68 o                         
  11   1   3        108.34        104.40        23.72 o                         
 -10   1   5        161.99        169.92         8.74 o                         
   9   1   4        138.74        131.24        29.80 o                         
   8   1   4        257.15        280.04        24.10 o                         
   7   1   4        377.75        384.23        13.98 o                         
   6   1   4        792.11        804.08        24.98 o                         
   5   1   4        152.37        125.09        13.25 o                         
  -4   1   5        819.37        813.93        18.30 o                         
  -3   1   5        651.82        690.56        17.23 o                         
  -2   1   5       2562.80       2504.80        53.04 o                         
   1   1   5        363.78        397.45        14.42 o                         
   0   1   5       4539.72       4675.31        89.04 o                         
  -1   1   5        154.81        153.67         7.41 o                         
   2   1   5        212.81        182.11         5.09 o                         
   3   1   5        348.43        381.04        10.81 o                         
   4   1   5       5239.54       5012.45       103.07 o                         
  -5   1   6        178.92        210.49        16.81 o                         
  -6   1   6       1670.70       1663.26        38.36 o                         
  -7   1   6        423.64        416.98        15.60 o                         
  -8   1   6        505.12        530.17        33.33 o                         
  -9   1   6        221.78        193.96        30.63 o                         
  10   1   5         95.10         99.63         8.72 o                         
 -11   1   7         37.26         45.18        15.65 o                         
  12   2   3         15.24         24.16        17.74 o                         
  11   2   3         15.42         22.54        28.04 o                         
 -10   2   5         55.93         57.78         7.14 o                         
   9   2   4        669.38        646.16        59.44 o                         
   8   2   4        122.37        127.12        17.79 o                         
   7   2   4        600.40        609.52        20.60 o                         
   6   2   4        370.99        375.73        14.41 o                         
   5   2   4       1523.60       1517.73        65.96 o                         
  -4   2   5        130.77        132.69         5.10 o                         
  -3   2   5       1972.60       1936.32        39.37 o                         
   2   2   5       1097.22       1062.70        63.96 o                         
   1   2   5       1884.68       2000.44        79.36 o                         
   0   2   5        293.76        282.97         7.76 o                         
  -1   2   5       4786.13       4724.73       127.06 o                         
  -2   2   5       1605.17       1583.08        63.25 o                         
   3   2   5       1131.65       1182.03        25.41 o                         
   4   2   5        538.10        526.39        14.55 o                         
  -6   2   6         96.97        108.23         6.15 o                         
  -7   2   6       1050.53       1056.21        26.10 o                         
  -8   2   6        176.78        154.12        23.99 o                         
  -9   2   6        333.18        148.95        25.70 o                         
  10   2   5         59.94         53.85         7.36 o                         
 -11   2   7        131.50        157.48        31.65 o                         
  11   3   3         47.12         47.89        19.40 o                         
 -10   3   5        194.48        182.01        13.13 o                         
   9   3   4         34.39         20.96        21.59 o                         
   8   3   4        287.09        267.04        24.39 o                         
   7   3   4        231.71        256.19        14.61 o                         
   6   3   4        623.16        645.31        25.27 o                         
   5   3   4        209.29        227.65        12.50 o                         
  -3   3   5        333.79        340.17         8.98 o                         
   1   3   5        177.94        231.09        14.73 o                         
   0   3   5       2803.61       2797.05        55.28 o                         
  -1   3   5        429.78        451.32        22.91 o                         
   2   3   5        246.41        250.81         7.80 o                         
  -2   3   5       1765.82       1540.52        85.99 o                         
   3   3   5         90.43         89.50         4.69 o                         
   4   3   5       1092.08       1086.54        24.32 o                         
  -4   3   6        619.15        663.68        48.24 o                         
  -5   3   6        158.23        220.08        25.46 o                         
  -6   3   6        317.77        342.46        13.74 o                         
  -7   3   6        217.34        221.59        11.75 o                         
  -8   3   6        323.30        250.38        21.69 o                         
  -9   3   6         97.45         91.46        16.09 o                         
  10   3   5         64.29         69.18         9.14 o                         
 -11   3   7          5.00        -28.55        17.42 o                         
  11   4   3         87.54         58.81        23.45 o                         
 -10   4   5         21.85         17.26         4.88 o                         
   9   4   4        112.94        144.23        35.01 o                         
   8   4   4         29.37         24.17        15.05 o                         
   7   4   4        170.05        203.82        10.56 o                         
   6   4   4        286.96        298.47        12.88 o                         
   5   4   4        695.72        696.06        25.31 o                         
  -4   4   5        253.61        254.96         9.96 o                         
   1   4   5        910.49        939.09        43.09 o                         
   0   4   5        714.56        734.29        17.57 o                         
  -1   4   5        965.11        841.35        53.29 o                         
   2   4   5          4.61          4.43         1.72 o                         
  -2   4   5         11.48         19.98        12.74 o                         
   3   4   5       2217.92       2172.30        44.75 o                         
  -3   4   5        947.70        590.47        40.14 o                         
   4   4   5        102.45         97.42         5.04 o                         
  -5   4   6        234.59        227.13        16.58 o                         
  -6   4   6        220.95        205.73        15.20 o                         
  -7   4   6        263.24        259.14        13.62 o                         
  -8   4   6         65.53         42.17        16.81 o                         
  -9   4   6        140.84        152.92        28.48 o                         
  10   4   5         63.26         65.18        10.96 o                         
 -10   5   5         28.41         28.14         5.65 o                         
   9   5   4         85.42         75.48        34.65 o                         
   8   5   4        203.41        197.27        24.92 o                         
   7   5   4        103.64         97.08         9.76 o                         
   6   5   4        300.82        332.48        16.35 o                         
   5   5   4        204.51        206.26        13.67 o                         
  -3   5   5        270.21        254.56        10.24 o                         
   1   5   5         29.58         26.28         5.19 o                         
   0   5   5        223.53        244.83         8.54 o                         
  -1   5   5         42.68         53.59        16.04 o                         
   2   5   5        170.39        183.98         8.02 o                         
  -2   5   5        155.52        150.19        22.12 o                         
   3   5   5         36.30         31.17         4.05 o                         
   4   5   5        347.05        339.62        12.20 o                         
  -6   5   6        637.37        646.91        27.16 o                         
  -7   5   6         13.40         17.41         5.68 o                         
  -8   5   6         70.62         91.73        22.13 o                         
  -9   5   6         24.19          5.98        18.71 o                         
   8   6   4         46.64         23.50        19.87 o                         
   7   6   4        243.52        261.28        15.61 o                         
   6   6   4         28.84         41.35         8.10 o                         
   5   6   4        297.03        306.36        27.16 o                         
  -3   6   5        107.53         91.57         7.77 o                         
   2   6   5        164.08        165.37        26.41 o                         
   1   6   5        145.41        137.05        10.29 o                         
   0   6   5        248.64        249.95        10.28 o                         
  -1   6   5        189.99        163.30        18.63 o                         
  -2   6   5        283.99        258.32        30.92 o                         
   3   6   5        317.05        344.02        13.06 o                         
   4   6   5         49.20         52.52         6.23 o                         
  -6   6   6         27.15         22.99         6.34 o                         
  -7   6   6         35.39         38.41         7.04 o                         
  -8   6   6         42.78         28.40        16.43 o                         
   7   7   4         18.46         23.29         8.52 o                         
   6   7   4         28.39         22.09         8.15 o                         
  -5   7   5         61.06         65.25         7.89 o                         
   5   7   4         28.35         27.43        17.65 o                         
  -3   7   5         11.39         13.29         3.70 o                         
   2   7   5        149.42        157.82        29.00 o                         
   1   7   5         86.63         90.09         8.61 o                         
   0   7   5        303.71        318.70        13.75 o                         
  -1   7   5        101.08        107.76        13.93 o                         
  -2   7   5        172.24        207.90        33.78 o                         
   3   7   5         37.27         37.03         5.87 o                         
   4   7   5         82.95         76.50         9.25 o                         
  -6   7   6         39.81         36.96         7.43 o                         
  -4   8   5         44.81         50.78         6.98 o                         
  -3   8   5         50.77         36.50         6.66 o                         
   2   8   5         15.15          4.06        15.73 o                         
   1   8   5         52.63         51.56        12.39 o                         
   0   8   5         41.85         59.43         9.96 o                         
  -1   8   5         53.49         57.24        11.93 o                         
  -2   8   5         30.32         38.97        27.20 o                         
   3   8   5         64.70         73.24         9.46 o                         
   4   8   5         17.42         26.52         7.28 o                         
  12   0   4         41.91         32.84        30.05 o                         
  11   0   4         52.98         58.37        34.08 o                         
 -10   0   6         14.77         18.62         5.38 o                         
   9   0   5         67.11        254.64        37.20 o                         
  -9   0   6         74.25         97.03        10.36 o                         
   8   0   5        112.26         96.10        23.30 o                         
   7   0   5       1379.74       1375.62        51.30 o                         
   6   0   5        243.76        241.54        14.51 o                         
   5   0   5       1733.26       1572.70        96.04 o                         
   4   0   5        234.83        236.98        24.22 o                         
   2   0   6        187.96        192.79        19.11 o                         
   1   0   6       4241.13       4259.24       133.92 o                         
   0   0   6       1098.34       1163.32        34.52 o                         
  -1   0   6       3347.01       3438.38        94.34 o                         
  -2   0   6         88.29        120.50        14.85 o                         
   3   0   6       4143.98       3886.20       106.55 o                         
  -3   0   6       1629.22       1570.92        96.29 o                         
  -4   0   7       1422.87       1355.25        87.42 o                         
  -5   0   7       1262.43       1184.18        80.29 o                         
  -6   0   7        173.41        138.48        11.34 o                         
  -7   0   7        719.47        692.35        37.60 o                         
  -8   0   7         97.71        110.07        22.43 o                         
  -9   0   7         32.54         24.37        19.61 o                         
  10   0   6         13.56         10.78         5.79 o                         
 -11   0   8         41.26         51.37        22.55 o                         
  12   1   4        101.48         97.12        16.22 o                         
  11   1   4         36.54         15.04        20.47 o                         
 -10   1   6        168.58        156.18        10.87 o                         
   9   1   5        316.97        265.81        26.00 o                         
   8   1   5        944.96        915.52        49.07 o                         
   7   1   5        153.87        179.51         9.18 o                         
   6   1   5       1151.26       1158.06        33.76 o                         
   5   1   5        328.27        324.38        21.90 o                         
  -4   1   6       1457.71       1554.95        35.44 o                         
  -3   1   6        676.79        721.09        18.17 o                         
   2   1   6       2905.36       2802.60       110.58 o                         
   1   1   6        425.55        505.54        14.47 o                         
   0   1   6        654.75        612.58        14.31 o                         
  -1   1   6        789.77        906.26        24.92 o                         
  -2   1   6       2704.94       2573.89       148.33 o                         
   3   1   6        220.67        248.40         7.28 o                         
  -4   1   7       1224.08       1239.97        81.16 o                         
  -5   1   7        246.76        236.74        18.69 o                         
  -6   1   7       1634.75       1658.04        42.65 o                         
  -7   1   7        603.22        606.77        21.49 o                         
  -8   1   7        220.39        201.29        19.80 o                         
  -9   1   7         46.90         42.22        13.35 o                         
  10   1   6          8.00         11.58         4.54 o                         
 -11   1   8         58.70         55.23        15.61 o                         
  11   2   4         39.72         36.46        21.08 o                         
 -10   2   6          9.47         11.62         4.58 o                         
   9   2   5        604.82        578.99        57.27 o                         
   8   2   5        200.12        173.13        21.49 o                         
   7   2   5       1786.10       1746.72        44.43 o                         
   6   2   5        256.99        277.05        12.30 o                         
  -5   2   6        661.15        675.52        16.51 o                         
   5   2   5        417.60        392.54        25.30 o                         
  -4   2   6         62.46         62.72         3.62 o                         
  -3   2   6       1442.76       1504.89        34.57 o                         
   2   2   6       1042.76        948.75        60.65 o                         
   1   2   6       3594.27       3549.55        98.59 o                         
   0   2   6        451.41        467.70        11.74 o                         
  -1   2   6       5514.43       5528.16       148.50 o                         
  -2   2   6        440.64        355.46        21.01 o                         
   3   2   6        805.27        825.14        19.00 o                         
   4   2   6        143.18        143.03         7.13 o                         
  -5   2   7        545.09        513.60        43.43 o                         
  -6   2   7        158.31        143.88         7.21 o                         
  -7   2   7        580.80        623.28        19.53 o                         
  -8   2   7        298.73        350.06        26.73 o                         
  -9   2   7        154.20        135.27        26.73 o                         
  10   2   6          9.59         12.36         4.91 o                         
 -11   2   8         59.73         60.89        26.58 o                         
  11   3   4         54.74         44.94        20.56 o                         
 -10   3   6        213.86        216.44        19.41 o                         
   9   3   5         82.72         74.85        18.61 o                         
   8   3   5        679.24        674.38        32.06 o                         
   7   3   5        116.26        133.16         9.67 o                         
   6   3   5        299.11        335.70        15.51 o                         
   5   3   5        336.42        317.39        23.40 o                         
  -3   3   6         38.54         39.64         3.25 o                         
   1   3   6         92.48         97.61         9.87 o                         
   0   3   6       2344.10       2377.76        47.87 o                         
  -1   3   6        204.59        220.79         9.06 o                         
   2   3   6       2262.31       2122.34        43.41 o                         
  -2   3   6       2296.01       2014.65        80.77 o                         
   3   3   6        287.57        289.99         8.90 o                         
   4   3   6       1245.24       1221.37        27.14 o                         
  -4   3   7        614.10        636.23        49.25 o                         
  -5   3   7         94.35        135.44        21.34 o                         
  -6   3   7        893.96        922.33        29.99 o                         
  -7   3   7        702.86        695.08        24.62 o                         
  -8   3   7        346.89        421.41        30.74 o                         
  -9   3   7        103.49         94.64        16.34 o                         
  10   3   6         11.01         16.59         5.60 o                         
 -10   4   6          7.21         10.96         4.22 o                         
   9   4   5         93.85         72.24        31.96 o                         
   8   4   5         23.73         32.84         8.24 o                         
   7   4   5        187.21        223.35        11.38 o                         
   6   4   5        417.36        432.50        16.39 o                         
   5   4   5        318.76        325.00        19.46 o                         
  -4   4   6        242.72        241.83         9.50 o                         
  -3   4   6        354.23        378.01        12.36 o                         
   1   4   6        951.26        969.87        37.25 o                         
   0   4   6        371.94        372.52        10.85 o                         
  -1   4   6       1228.16       1158.24        51.04 o                         
   2   4   6        119.43        129.55         6.68 o                         
  -2   4   6         98.32         74.03        14.87 o                         
   3   4   6       1520.37       1434.45        31.38 o                         
  -4   4   7         63.10         46.52        16.94 o                         
   4   4   6         33.53         36.60         3.48 o                         
  -5   4   7        685.39        641.29        51.38 o                         
  -6   4   7          2.20          1.37         4.47 o                         
  -7   4   7        417.01        442.53        21.27 o                         
  -8   4   7         84.82        103.92        16.53 o                         
  -9   4   7         84.19         89.91        18.00 o                         
  10   4   6         22.29         28.00         8.38 o                         
   9   5   5         39.12         27.96        20.13 o                         
   8   5   5        148.46        138.12        23.54 o                         
   7   5   5          9.30         14.48         6.48 o                         
   6   5   5        287.57        306.66        13.89 o                         
   5   5   5        151.14        161.03        14.31 o                         
  -5   5   6         47.97         45.89         6.21 o                         
  -4   5   6        602.51        555.42        16.83 o                         
  -3   5   6        402.55        388.27        13.12 o                         
   2   5   6        430.27        439.36        38.91 o                         
   1   5   6         23.46         24.67         5.32 o                         
   0   5   6        157.70        155.52         6.74 o                         
  -1   5   6         64.29         64.14         8.57 o                         
  -2   5   6        444.26        402.47        35.35 o                         
   3   5   6         41.58         42.50         4.66 o                         
   4   5   6        487.26        505.78        17.79 o                         
  -6   5   7        503.42        481.31        21.11 o                         
  -7   5   7         28.88         20.43         6.68 o                         
  -8   5   7         81.68         89.30        16.18 o                         
  -9   5   7         13.37         -3.63        19.30 o                         
   8   6   5         27.53         51.53        20.32 o                         
   7   6   5         47.69         53.23         8.72 o                         
   6   6   5         14.16         22.26         7.50 o                         
  -5   6   6        162.53        155.74        12.37 o                         
   5   6   5        142.80         88.84        18.86 o                         
  -4   6   6          0.71          0.20         2.58 o                         
  -3   6   6        272.67        260.11        13.62 o                         
   2   6   6         82.30        273.73        31.94 o                         
   1   6   6        199.74        205.92        11.79 o                         
   0   6   6        128.67        125.10         7.35 o                         
  -1   6   6        350.37        304.61        19.31 o                         
  -2   6   6         51.38         36.83        19.59 o                         
   3   6   6        217.85        221.49        10.87 o                         
   4   6   6          4.24         12.56         3.65 o                         
  -6   6   7         68.30         65.88         9.53 o                         
  -7   6   7         74.71         69.88         9.51 o                         
  -8   6   7         26.72         26.21        14.56 o                         
   6   7   5         64.98         70.15        10.08 o                         
  -5   7   6         14.26         13.72         4.09 o                         
   5   7   5         15.70         27.12        19.19 o                         
  -4   7   6          7.27          3.43         3.39 o                         
  -3   7   6          8.53          9.59         3.69 o                         
   2   7   6        135.95        141.00        17.72 o                         
   1   7   6         24.88         26.19         6.22 o                         
   0   7   6        234.40        263.93        12.64 o                         
  -1   7   6         35.00         34.94        11.02 o                         
  -2   7   6        109.34        125.13        26.84 o                         
   3   7   6          7.27          3.70         3.57 o                         
   4   7   6         34.07         30.34         5.96 o                         
  -5   7   7         19.44         21.13        18.39 o                         
  -6   7   7         30.01         50.63         9.07 o                         
  -3   8   6         37.42         57.31         8.74 o                         
   2   8   6         51.96         25.26        17.43 o                         
  -2   8   6          5.40          3.14         4.56 o                         
   1   8   6         51.16         58.03        13.45 o                         
   0   8   6         25.28         25.83         7.86 o                         
  -1   8   6         90.29         69.00        12.49 o                         
   3   8   6         54.99         43.48         9.10 o                         
  12   0   5         38.72         58.54        31.20 o                         
  11   0   5        100.00         94.96        36.12 o                         
 -10   0   7         31.42         32.19         6.05 o                         
   9   0   6         53.32         33.72        21.84 o                         
   8   0   6         46.15         22.59        17.73 o                         
   7   0   6        735.27        675.73        30.05 o                         
   6   0   6        236.61        238.66        15.10 o                         
   5   0   6       1433.61       1403.07        88.79 o                         
   4   0   6        625.40        732.01        51.86 o                         
  -3   0   7       2681.66       2796.71        78.01 o                         
   2   0   7        335.22        363.33        21.71 o                         
   1   0   7        197.30        194.21        10.64 o                         
   0   0   7          9.96         14.79         2.76 o                         
  -1   0   7        412.51        436.05        15.75 o                         
  -2   0   7        882.77        878.54        58.56 o                         
   3   0   7       2304.19       2221.62        63.86 o                         
  -4   0   8        300.40        309.35        30.97 o                         
  -5   0   8        904.63        851.58        63.54 o                         
  -6   0   8         14.06         13.93         5.38 o                         
  -7   0   8       1084.14       1003.24        41.66 o                         
  -8   0   8         32.25         37.67        18.33 o                         
  -9   0   8        221.93        203.80        34.58 o                         
  10   0   7          3.10          9.42         5.60 o                         
 -11   0   9        191.86        187.05        30.83 o                         
  11   1   5         13.91         16.64        20.13 o                         
 -10   1   7        264.86        255.66        17.88 o                         
   9   1   6        129.68        119.30        21.56 o                         
   8   1   6        395.89        369.51        28.88 o                         
   7   1   6        234.87        255.04        11.44 o                         
   6   1   6        883.38        938.62        26.32 o                         
   5   1   6        351.71        364.11        24.03 o                         
   4   1   6       1920.75       1679.55        99.63 o                         
   3   1   7        381.46        400.21        31.82 o                         
  -3   1   7       1014.71       1044.64        25.25 o                         
   2   1   7       3952.68       3450.13       135.47 o                         
   1   1   7        350.05        353.67        11.56 o                         
   0   1   7       2037.27       2141.99        43.37 o                         
  -1   1   7        540.44        544.45        19.66 o                         
  -2   1   7       4350.43       4217.32       236.66 o                         
  -4   1   8        982.90        885.44        63.51 o                         
  -5   1   8        137.48        132.30        15.15 o                         
  -6   1   8        552.68        552.37        18.55 o                         
  -7   1   8         57.08         48.14         5.34 o                         
  -8   1   8        581.05        567.01        36.68 o                         
  -9   1   8        339.55        345.69        28.51 o                         
  10   1   7         21.40         21.16         5.62 o                         
 -11   1   9         45.17         89.12        18.97 o                         
  11   2   5        117.42        102.61        25.34 o                         
 -10   2   7         12.90         11.54         4.93 o                         
   9   2   6        360.99        334.50        31.46 o                         
   8   2   6        441.05        457.72        33.49 o                         
   7   2   6        541.96        562.52        18.88 o                         
   6   2   6        368.26        382.82        14.08 o                         
   5   2   6        431.15        495.97        30.35 o                         
  -4   2   7         65.28         63.61         4.97 o                         
  -3   2   7       2505.14       2557.74        55.89 o                         
   2   2   7        815.28        785.38        53.70 o                         
   1   2   7       1704.22       1694.33        50.76 o                         
   0   2   7        106.24        108.30         4.48 o                         
  -1   2   7       2960.03       2876.62        72.08 o                         
  -2   2   7        325.20        339.29        32.64 o                         
   3   2   7        567.14        575.10        14.56 o                         
  -5   2   8        218.32        192.09        24.77 o                         
  -6   2   8         93.67         88.89         5.99 o                         
  -7   2   8        652.24        614.42        25.95 o                         
  -8   2   8        193.89        207.36        20.84 o                         
  -9   2   8        191.86        189.85        21.54 o                         
  10   2   7         55.94         44.16         7.67 o                         
  11   3   5          7.30         33.83        21.56 o                         
 -10   3   7        240.85        177.49        17.25 o                         
   9   3   6        100.55        122.22        22.24 o                         
   8   3   6        357.37        342.41        29.26 o                         
   7   3   6        252.47        273.69        14.12 o                         
   6   3   6        698.85        771.22        26.51 o                         
   5   3   6        197.88        197.28        19.07 o                         
  -3   3   7         56.24         63.74         4.30 o                         
   2   3   7       1520.04       1659.98        97.58 o                         
   1   3   7        170.81        201.48        10.38 o                         
   0   3   7       1509.42       1547.42        32.86 o                         
  -1   3   7        474.01        507.03        16.67 o                         
  -2   3   7       1565.51       1340.95        56.39 o                         
   3   3   7         21.93         20.50         2.38 o                         
  -5   3   8        458.47        463.66        41.72 o                         
  -6   3   8        243.63        274.47        12.73 o                         
  -7   3   8        201.36        206.32        12.39 o                         
  -8   3   8        292.23        323.25        21.90 o                         
  -9   3   8         91.45         92.80        18.18 o                         
  10   3   7          4.58          6.29         4.51 o                         
 -10   4   7         29.08         22.52         5.77 o                         
   9   4   6        114.07        133.15        24.46 o                         
   8   4   6         86.91         76.83        11.53 o                         
   7   4   6        303.84        333.11        14.56 o                         
   6   4   6          4.13          6.56         4.68 o                         
   5   4   6        737.86        768.16        33.94 o                         
  -3   4   7        537.67        549.91        16.27 o                         
   2   4   7        378.09        343.82        31.71 o                         
   1   4   7        417.39        393.49        16.68 o                         
   0   4   7        340.86        338.50        10.31 o                         
  -1   4   7        528.40        501.12        16.88 o                         
  -2   4   7        164.42        127.92        16.20 o                         
   3   4   7        664.91        639.82        16.68 o                         
  -4   4   8        238.03        199.34        27.50 o                         
  -5   4   8        468.11        482.13        45.20 o                         
  -6   4   8         56.47         53.59         7.05 o                         
  -7   4   8        324.22        314.36        17.69 o                         
  -8   4   8         56.24         53.08        14.66 o                         
  -9   4   8         51.16         37.35        16.00 o                         
   9   5   6         30.79         22.41        28.03 o                         
   8   5   6        110.91        113.47        23.24 o                         
   7   5   6         12.74         13.22         6.91 o                         
   6   5   6        361.98        396.58        16.68 o                         
   5   5   6         60.81         78.25        11.69 o                         
  -5   5   7         28.91         26.71         5.55 o                         
  -4   5   7        330.40        331.76        14.38 o                         
  -3   5   7        139.62        131.85         9.36 o                         
   2   5   7        301.89        354.54        35.03 o                         
   1   5   7         80.17         67.91         7.48 o                         
   0   5   7        123.63        117.17         5.89 o                         
  -1   5   7         98.26         93.05         8.41 o                         
  -2   5   7        604.83        493.32        38.75 o                         
   3   5   7        156.45        152.87         8.55 o                         
  -5   5   8        108.96        126.88        25.01 o                         
  -6   5   8         88.34         85.75         9.15 o                         
  -7   5   8         48.87         66.85         9.00 o                         
  -8   5   8         15.17         -0.89        11.90 o                         
  -9   5   8         17.55         38.77        24.86 o                         
   8   6   6         69.90         94.11        24.23 o                         
   7   6   6         98.46         96.31        10.79 o                         
   6   6   6        154.34        161.53        13.22 o                         
  -5   6   7        122.50        108.39        10.79 o                         
   5   6   6        165.21        165.90        23.02 o                         
  -4   6   7         66.68         59.16         7.87 o                         
  -3   6   7        242.88        243.29        15.20 o                         
  -2   6   7         65.81         70.46         6.76 o                         
   2   6   7         26.05         29.03        19.63 o                         
   1   6   7        297.59        303.16        14.62 o                         
   0   6   7         15.84         16.06         3.98 o                         
  -1   6   7        419.20        394.25        16.75 o                         
   3   6   7        159.06        166.86        11.11 o                         
  -5   6   8         57.75         58.23        21.43 o                         
  -6   6   8         31.08         33.85         8.05 o                         
  -7   6   8         71.93         71.70        10.18 o                         
   6   7   6         61.46         79.27        10.83 o                         
   5   7   6         17.38         27.73        19.89 o                         
  -4   7   7          7.72          6.99         4.05 o                         
  -3   7   7         25.13         21.83         5.65 o                         
  -2   7   7         26.37         23.29         4.77 o                         
   2   7   7        185.13        232.06        22.84 o                         
   1   7   7         71.11         78.69         8.63 o                         
   0   7   7        123.57        120.72         8.77 o                         
  -1   7   7         99.03         84.09         9.59 o                         
   3   7   7         41.61         44.36         8.36 o                         
  -5   7   8         49.99        271.01        38.28 o                         
  -2   8   7          3.66          9.65         4.47 o                         
   1   8   7         63.13         73.97        12.89 o                         
   0   8   7         39.54         39.81         7.02 o                         
  -1   8   7         74.77         93.99        11.50 o                         
  11   0   6         17.45         25.06        31.37 o                         
 -10   0   8         34.23         31.01         7.46 o                         
   9   0   7         85.01        116.95        29.39 o                         
   8   0   7         13.71          7.16        17.45 o                         
   7   0   7       1224.48       1170.09        46.34 o                         
   6   0   7         39.55         45.13         7.60 o                         
   5   0   7       1187.97       1258.16        82.27 o                         
   4   0   7        764.65        769.69        54.88 o                         
  -3   0   8        509.10        462.81        16.38 o                         
   2   0   8        332.58        319.90        21.43 o                         
   1   0   8         70.31         74.67         7.13 o                         
   0   0   8         19.02         23.64         3.09 o                         
  -1   0   8        105.78        105.85         6.83 o                         
  -2   0   8        120.57        136.47        17.80 o                         
   3   0   8        104.32        110.87         7.49 o                         
   4   0   8       1392.22       1325.33        49.10 o                         
  -5   0   9        373.76        380.95        38.04 o                         
  -6   0   9         43.49         25.15         6.85 o                         
  -7   0   9        548.10        530.99        27.31 o                         
  -8   0   9        117.53        124.48        25.09 o                         
  -9   0   9          6.61         -5.65        18.80 o                         
  10   0   8         18.51         16.17         6.75 o                         
  11   1   6         37.72         33.17        24.54 o                         
 -10   1   8        108.98        110.17        10.63 o                         
   9   1   7        245.19        233.95        28.09 o                         
   8   1   7        424.96        417.35        31.99 o                         
   7   1   7         36.71         25.31         4.92 o                         
   6   1   7        371.81        362.95        14.07 o                         
   5   1   7         52.83         52.61        11.48 o                         
   4   1   7       1256.89       1164.84        74.14 o                         
   2   1   8       1420.28       1463.92        44.93 o                         
   1   1   8        587.56        536.84        15.98 o                         
   0   1   8         59.44         65.02         3.83 o                         
  -1   1   8        368.84        342.03        11.19 o                         
  -2   1   8       2310.94       2129.28       127.34 o                         
   3   1   8        211.21        218.60         7.66 o                         
  -3   1   8        289.56        250.48        26.88 o                         
  -4   1   9        214.68        205.78        25.67 o                         
  -5   1   9        264.07        244.75        20.84 o                         
  -6   1   9        113.54         93.04         6.63 o                         
  -7   1   9         92.28         98.07         7.49 o                         
  -8   1   9         77.73         56.52        13.18 o                         
  -9   1   9         95.33         83.71        16.46 o                         
  10   1   8          3.46          2.82         4.66 o                         
  11   2   6         99.22         96.98        27.75 o                         
 -10   2   8          1.05          0.70         2.84 o                         
   9   2   7        104.79         93.23        22.47 o                         
   8   2   7        439.98        455.80        34.35 o                         
   7   2   7        526.65        536.34        18.54 o                         
   6   2   7        102.14        100.92         7.20 o                         
   5   2   7         83.46         64.46         9.45 o                         
  -4   2   8        135.42        139.60         7.60 o                         
   4   2   7         76.80         65.04        16.94 o                         
  -3   2   8        400.64        387.70        12.34 o                         
   2   2   8        350.71        358.04        21.54 o                         
   1   2   8       1698.87       1828.61        55.07 o                         
   0   2   8        304.74        296.02         9.19 o                         
  -1   2   8       1473.32       1533.55        41.30 o                         
  -2   2   8        857.93        796.28        40.80 o                         
   3   2   8        264.97        249.10         8.23 o                         
  -4   2   9        174.09        192.73        24.83 o                         
  -5   2   9        100.53        184.22        24.77 o                         
  -6   2   9         45.01         50.81         4.79 o                         
  -7   2   9        333.47        348.84        17.03 o                         
  -8   2   9        139.87        157.25        18.97 o                         
  -9   2   9          7.89         34.76        13.84 o                         
  10   2   8         38.11         20.59         6.58 o                         
 -10   3   8         64.05         51.50         6.92 o                         
   9   3   7        120.04        150.99        24.26 o                         
   8   3   7        202.56        215.34        24.19 o                         
   7   3   7        154.73        148.25        10.93 o                         
   6   3   7        204.02        199.66        10.32 o                         
   5   3   7        162.90        190.18        13.13 o                         
  -4   3   8        436.63        403.38        13.18 o                         
   4   3   7        429.81        403.47        24.30 o                         
  -3   3   8         17.21         15.90         2.80 o                         
   2   3   8       1082.11       1039.69        66.63 o                         
   1   3   8        280.01        291.94        12.23 o                         
   0   3   8        320.60        305.85         9.65 o                         
  -1   3   8        429.48        454.43        15.68 o                         
  -2   3   8        721.94        590.06        33.45 o                         
   3   3   8        247.98        248.28         8.81 o                         
  -5   3   9        120.51        117.92        22.63 o                         
  -6   3   9        130.20        145.27        10.55 o                         
  -7   3   9         53.49         50.96         7.85 o                         
  -8   3   9        364.32        449.96        27.23 o                         
  -9   3   9         43.94         30.53        14.32 o                         
  10   3   8          5.50          8.90         5.92 o                         
 -10   3   9         39.94         17.61        22.77 o                         
 -10   4   8          0.54         -0.58         3.29 o                         
   9   4   7         27.59          7.56        19.06 o                         
   8   4   7         56.23         60.06        11.53 o                         
   7   4   7        387.83        445.75        19.87 o                         
   6   4   7         24.68         29.17         5.48 o                         
   5   4   7        625.71        659.10        31.52 o                         
   4   4   7        328.17        327.68        34.86 o                         
  -3   4   8        360.17        367.87        14.37 o                         
   2   4   8        322.97        305.63        30.33 o                         
   1   4   8         71.46         75.74         6.89 o                         
   0   4   8         67.33         66.58         4.37 o                         
  -1   4   8        110.87         98.22         6.45 o                         
  -2   4   8        216.65        198.31        28.42 o                         
   3   4   8        157.92        152.51         8.77 o                         
  -4   4   9        367.51        276.93        34.04 o                         
  -5   4   9         99.91         98.56        25.54 o                         
  -6   4   9         79.35         84.24         8.26 o                         
  -7   4   9        202.40        205.52        15.39 o                         
  -8   4   9         16.86         -0.04        13.56 o                         
  -9   4   9         36.83         34.81        16.39 o                         
   8   5   7         26.64         20.98        18.58 o                         
   7   5   7         70.59         66.56         9.14 o                         
   6   5   7        109.64        119.14         9.24 o                         
   5   5   7        105.38        110.13        12.91 o                         
   4   5   7        194.17        171.04        28.43 o                         
  -4   5   8        318.10        319.96        14.56 o                         
  -3   5   8          8.99         10.70         3.46 o                         
  -2   5   8        497.30        506.52        18.02 o                         
   2   5   8        273.40        263.40        31.17 o                         
   1   5   8        384.94        389.93        16.01 o                         
   0   5   8        182.76        174.76         7.49 o                         
  -1   5   8        159.89        146.28        10.06 o                         
   3   5   8        218.16        225.49        12.49 o                         
  -4   5   9        193.52        205.62        29.75 o                         
  -5   5   9        145.36        101.31        24.20 o                         
  -6   5   9         75.88         83.14        10.19 o                         
  -7   5   9         36.69         33.25         7.65 o                         
  -8   5   9         54.42         29.51        15.41 o                         
   7   6   7         39.78         39.80         8.51 o                         
   6   6   7         75.04        110.50        11.35 o                         
   5   6   7         27.17         14.44        18.46 o                         
  -4   6   8         33.52         31.35         5.71 o                         
   4   6   7        113.54        125.40        29.26 o                         
  -3   6   8        191.44        196.03        13.98 o                         
  -2   6   8        114.90        113.76         9.14 o                         
   2   6   8         87.68         74.32        23.10 o                         
   1   6   8        188.40        185.94        12.33 o                         
   0   6   8         21.94         24.64         4.36 o                         
  -1   6   8        243.93        243.97        13.78 o                         
   3   6   8         74.54         69.91         7.29 o                         
  -5   6   9         60.65         58.84        23.80 o                         
  -6   6   9         20.25         22.66         7.81 o                         
   5   7   7         50.40         64.45        22.05 o                         
  -4   7   8          1.36          0.14         3.52 o                         
   4   7   7         89.50         45.52        27.66 o                         
  -3   7   8         25.74         26.19         5.98 o                         
  -2   7   8          6.78          3.60         3.45 o                         
   2   7   8         85.25         71.46        27.57 o                         
   1   7   8        180.96        169.58        11.89 o                         
   0   7   8         83.63        112.97         8.95 o                         
  -1   7   8        241.29        225.36        17.89 o                         
   3   7   8          8.89         13.94         4.89 o                         
  11   0   7         68.58         94.89        37.16 o                         
 -10   0   9          3.04          1.32         3.61 o                         
   9   0   8         12.48         12.41        27.18 o                         
   8   0   8         44.93         32.74        23.56 o                         
   7   0   8        844.09        851.58        37.04 o                         
   6   0   8        106.28        101.20        10.73 o                         
   5   0   8        605.20        562.96        32.86 o                         
  -4   0   9        287.02        296.82        17.62 o                         
  -3   0   9        336.58        316.21        17.38 o                         
   2   0   9        585.16        542.01        30.70 o                         
   1   0   9         55.52         53.18         5.70 o                         
   0   0   9        282.70        272.20        12.18 o                         
  -1   0   9         44.89         50.98         5.43 o                         
  -2   0   9        208.37        185.83        21.25 o                         
   3   0   9          1.75          5.73         2.75 o                         
  -5   0  10        207.34        201.89        28.69 o                         
  -6   0  10          1.19         -5.04         5.08 o                         
  -7   0  10         56.47         56.30         8.38 o                         
  -8   0  10         51.23         62.50        20.57 o                         
  -9   0  10        215.65        113.81        29.62 o                         
  10   0   9          2.94         -1.52         5.65 o                         
  11   1   7         19.87          5.42        24.76 o                         
 -10   1   9          1.23          4.74         4.00 o                         
   9   1   8        112.47        121.81        23.50 o                         
   8   1   8         30.99         16.72        16.43 o                         
   7   1   8        202.49        193.61        10.53 o                         
   6   1   8         51.54         37.73         5.56 o                         
   5   1   8        114.32        129.75        10.76 o                         
   4   1   8        158.28        115.14        20.64 o                         
   2   1   9        384.31        430.55        17.73 o                         
   1   1   9        450.69        449.01        14.55 o                         
   0   1   9         14.93         16.72         2.50 o                         
  -1   1   9        363.78        366.31        11.77 o                         
  -2   1   9        813.44        798.37        57.42 o                         
   3   1   9        135.27        131.00         7.45 o                         
  -3   1   9         92.56         78.93        17.33 o                         
  -4   1  10        560.34        524.22        45.74 o                         
  -5   1  10        142.66        155.75        17.52 o                         
  -6   1  10        405.46        419.65        16.46 o                         
  -7   1  10        459.98        470.88        18.14 o                         
  -8   1  10        129.41        101.27        16.60 o                         
  -9   1  10        115.75        106.30        17.58 o                         
  10   1   9          4.64          1.68         4.79 o                         
 -10   2   9         28.83         21.53         5.35 o                         
   9   2   8         17.36         24.02        19.52 o                         
   8   2   8        310.24        339.93        30.45 o                         
   7   2   8        132.80        141.61         8.93 o                         
   6   2   8         89.60         76.01         6.66 o                         
   5   2   8         74.87         72.66        10.51 o                         
   4   2   8        135.79        147.26        15.54 o                         
  -3   2   9        144.12        147.39         7.98 o                         
   3   2   9        460.53        390.76        34.82 o                         
   2   2   9        293.11        312.13        17.75 o                         
   1   2   9        497.45        496.01        17.58 o                         
   0   2   9        150.07        150.34         6.38 o                         
  -1   2   9        199.60        212.20         9.26 o                         
  -2   2   9        387.99        404.25        26.40 o                         
  -4   2  10        166.31        139.15        21.44 o                         
  -5   2  10         37.86         29.83        13.03 o                         
  -6   2  10         31.06         33.45         6.42 o                         
  -7   2  10        111.98        113.07        10.21 o                         
  -8   2  10         90.38        121.45        16.70 o                         
  -9   2  10         96.36        128.99        20.44 o                         
   9   3   8         91.24        102.47        27.59 o                         
   8   3   8        157.11        179.75        23.13 o                         
   7   3   8         89.58         81.57         8.61 o                         
   6   3   8         53.25         64.68         7.28 o                         
   5   3   8        102.47        119.65        11.56 o                         
  -4   3   9         87.43        102.31         7.15 o                         
   4   3   8         99.38         98.30        12.54 o                         
   2   3   9        262.09        204.35        22.30 o                         
   1   3   9         94.89         92.23         6.98 o                         
   0   3   9        351.57        339.72        10.68 o                         
  -1   3   9        220.04        207.92        11.60 o                         
  -2   3   9        327.88        304.15        23.03 o                         
   3   3   9         82.58         89.61         6.66 o                         
  -3   3   9        304.35        260.92        29.88 o                         
  -5   3  10        162.77        135.09        18.55 o                         
  -6   3  10        218.02        243.80        14.40 o                         
  -7   3  10        154.99        145.44        11.75 o                         
  -8   3  10         89.13         89.94        11.78 o                         
  -9   3  10         17.73         49.16        16.95 o                         
   9   4   8         15.80        251.92        42.23 o                         
   8   4   8         10.58          2.01         8.78 o                         
   7   4   8        252.49        271.20        15.22 o                         
   6   4   8         81.84         80.39         8.81 o                         
   5   4   8         82.19         82.13        11.06 o                         
   4   4   8        901.15       1038.62        73.50 o                         
  -3   4   9        393.97        380.01        15.58 o                         
   2   4   9        287.56        318.92        31.78 o                         
   1   4   9          6.87         18.46         4.67 o                         
   0   4   9        111.98        105.86         5.76 o                         
  -1   4   9         10.62         12.57         3.86 o                         
  -2   4   9        134.22        167.08        27.61 o                         
   3   4   9         43.91         31.68         4.88 o                         
  -4   4  10        164.16        145.07        29.60 o                         
  -5   4  10         88.45         91.27        25.57 o                         
  -6   4  10        100.77        101.42        10.33 o                         
  -7   4  10        126.43        132.35        13.08 o                         
  -8   4  10         61.87         58.52        12.48 o                         
   8   5   8         25.69         37.47        16.48 o                         
   7   5   8         50.14         56.68         8.52 o                         
   6   5   8         72.03         82.50         8.31 o                         
   5   5   8        174.29        171.44        16.64 o                         
   4   5   8        104.43        141.58        27.19 o                         
  -3   5   9        107.75        106.55         9.23 o                         
   2   5   9        250.68        254.99        30.84 o                         
   1   5   9         85.64         88.39         7.79 o                         
   0   5   9        234.02        228.05        10.96 o                         
  -1   5   9         93.20         96.33         9.64 o                         
  -2   5   9        677.16        691.02        58.10 o                         
   3   5   9         78.08         78.83         7.63 o                         
  -4   5  10        103.90        112.86        26.07 o                         
  -5   5  10         92.51         99.07        24.16 o                         
  -6   5  10        104.06        108.38        11.97 o                         
  -7   5  10         38.33         34.01         8.59 o                         
   6   6   8         20.77         29.42         8.09 o                         
   5   6   8        111.31        107.34        15.06 o                         
  -4   6   9         28.74         33.67         6.46 o                         
   4   6   8         21.94         16.94        22.10 o                         
  -3   6   9         81.48         86.60        10.69 o                         
   2   6   9        123.84         52.78        17.24 o                         
   1   6   9        335.67        341.28        16.14 o                         
   0   6   9        274.73        269.13        12.72 o                         
  -1   6   9        154.16        150.75        11.36 o                         
  -2   6   9        131.57        111.49        22.90 o                         
   3   6   9         81.40         83.51         8.36 o                         
  -4   6  10         29.44         17.25        21.62 o                         
  -5   6  10         64.04         64.50        14.79 o                         
  -4   7   9         36.59         22.55         6.33 o                         
   4   7   8         45.83        345.94        46.03 o                         
  -3   7   9         19.96         19.64         4.72 o                         
   2   7   9         61.38         39.50        18.17 o                         
   1   7   9         90.15         88.58        12.89 o                         
   0   7   9         93.15        100.81         8.92 o                         
  -1   7   9         75.00         72.62        10.94 o                         
  -2   7   9         47.51         35.16        19.40 o                         
   3   7   9        187.72        170.80        13.81 o                         
 -10   0  10          3.11          3.86         4.58 o                         
   9   0   9         78.43         87.01        32.02 o                         
   8   0   9        102.89         84.33        17.34 o                         
   7   0   9         82.87         68.42        10.55 o                         
   6   0   9          2.25         -2.04         5.75 o                         
   5   0   9        130.10        119.70        16.10 o                         
  -4   0  10        452.28        423.31        22.00 o                         
   4   0   9        568.50        561.94        47.92 o                         
  -3   0  10        329.13        290.24        17.11 o                         
  -2   0  10        433.33        408.24        20.87 o                         
   2   0  10        645.26        646.07        54.78 o                         
   1   0  10        103.68         96.44         7.94 o                         
   0   0  10          5.16          6.22         3.06 o                         
  -1   0  10         43.32         45.67         6.72 o                         
   3   0  10        453.62        437.56        22.70 o                         
  -5   0  11         52.32         50.16        18.83 o                         
  -6   0  11        820.94        909.47        40.11 o                         
  -7   0  11          4.49         -5.65         5.65 o                         
  -8   0  11        106.00        100.35        13.81 o                         
  -9   0  11         26.81         30.65        26.05 o                         
 -10   1  10         27.59         20.37         6.01 o                         
   9   1   9         79.07         95.38        24.93 o                         
   8   1   9         62.29         58.22        11.03 o                         
   7   1   9        395.63        398.50        16.30 o                         
   6   1   9        213.72        236.42        11.72 o                         
   5   1   9        280.87        324.25        17.48 o                         
   4   1   9        516.00        508.37        30.77 o                         
   2   1  10        337.93        330.00        19.67 o                         
   1   1  10        312.59        363.20        13.16 o                         
   0   1  10        130.60        146.71         7.01 o                         
  -1   1  10        488.29        491.23        14.96 o                         
  -2   1  10        176.24        215.12        25.29 o                         
   3   1  10       1154.61       1090.87        30.42 o                         
  -3   1  10        682.50        687.89        54.93 o                         
  -4   1  11        142.14        159.06        26.15 o                         
  -5   1  11         67.80         53.59        19.40 o                         
  -6   1  11        125.22        128.22         8.42 o                         
  -7   1  11        213.05        211.58        11.98 o                         
  -8   1  11        149.56        178.03        15.77 o                         
  -9   1  11         15.85         41.48        15.18 o                         
 -10   2  10          0.68          4.01         4.80 o                         
   9   2   9         98.70        131.86        27.04 o                         
   8   2   9        253.63        246.47        22.43 o                         
   7   2   9         96.65        114.81         8.71 o                         
   6   2   9         73.12         88.99         7.65 o                         
   5   2   9         16.97         11.94         7.81 o                         
   4   2   9        109.47        123.19        15.65 o                         
   2   2  10        921.95        893.51        37.21 o                         
   1   2  10        525.96        564.97        18.24 o                         
   0   2  10        486.13        457.09        13.17 o                         
  -1   2  10        228.15        223.72        11.48 o                         
  -2   2  10        840.71        854.59        45.62 o                         
   3   2  10         78.28         89.80         6.63 o                         
  -3   2  10        113.24        102.59        19.05 o                         
  -4   2  11        186.53        150.59        22.96 o                         
  -5   2  11        121.85        107.89        20.94 o                         
  -6   2  11        332.95        368.57        18.08 o                         
  -7   2  11         43.74         51.66         7.60 o                         
  -8   2  11        123.04        147.42        14.85 o                         
  -9   2  11         37.25         26.38        15.65 o                         
   9   3   9         45.09         65.49        27.08 o                         
   8   3   9         65.06         78.23        16.65 o                         
   7   3   9        198.12        216.65        13.61 o                         
   6   3   9        126.91        143.52        10.49 o                         
   5   3   9        150.12        147.24        11.78 o                         
   4   3   9         93.64         89.17        12.57 o                         
  -4   3  10        224.96        231.58        12.92 o                         
   2   3  10        601.47        597.97        28.31 o                         
   1   3  10        580.93        575.97        23.29 o                         
   0   3  10        386.07        356.78        12.84 o                         
  -1   3  10        378.33        371.46        15.53 o                         
  -2   3  10        410.79        278.23        22.53 o                         
   3   3  10       1066.02       1088.86        28.30 o                         
  -3   3  10        417.53        165.63        25.56 o                         
  -5   3  11         65.53         63.44        16.26 o                         
  -6   3  11         53.33         67.57         8.59 o                         
  -7   3  11        254.57        281.23        16.74 o                         
  -8   3  11         85.89         78.43        11.79 o                         
  -9   3  11        103.90        130.83        32.45 o                         
   8   4   9        112.12        115.11        13.90 o                         
   7   4   9        163.88        170.97        12.60 o                         
   6   4   9        200.46        266.25        14.80 o                         
   5   4   9        161.09        179.37        14.12 o                         
   4   4   9        342.70        300.59        34.47 o                         
   2   4  10        253.55        254.20        21.79 o                         
   1   4  10        241.97        222.41        11.54 o                         
   0   4  10        130.72        136.39         7.57 o                         
  -1   4  10        491.41        465.98        18.53 o                         
  -2   4  10        224.06        251.90        23.36 o                         
   3   4  10        138.62        136.05         8.95 o                         
  -3   4  10        246.43        188.91        30.66 o                         
  -4   4  11        179.15        218.01        35.63 o                         
  -5   4  11         34.76         39.88        15.17 o                         
  -6   4  11        165.46        151.23        12.09 o                         
  -7   4  11         32.32         37.39         9.64 o                         
  -8   4  11         22.92         45.09        12.02 o                         
   7   5   9        107.52        126.11        11.76 o                         
   6   5   9         54.26         48.32         8.28 o                         
   5   5   9        119.08        113.40        14.48 o                         
   4   5   9        122.09        129.35        26.83 o                         
  -3   5  10        254.34        287.59        15.98 o                         
   2   5  10        153.53        163.32        19.31 o                         
   1   5  10        124.76        143.69        14.34 o                         
   0   5  10         36.01         35.64         5.14 o                         
  -1   5  10        103.38         99.27        10.25 o                         
  -2   5  10        161.89        168.40        19.66 o                         
   3   5  10        102.89         93.46         8.53 o                         
  -4   5  11         68.05         59.82        16.77 o                         
  -5   5  11         74.34         70.96        12.30 o                         
  -6   5  11         27.63         20.96         8.56 o                         
   6   6   9         45.80         49.19        11.44 o                         
   5   6   9         39.75         44.19        11.26 o                         
   4   6   9         72.42         42.52        23.60 o                         
  -3   6  10         24.09         32.39         5.31 o                         
   2   6  10        102.81         41.06        24.17 o                         
   1   6  10        184.95        202.83        17.43 o                         
   0   6  10         90.97         86.22         8.00 o                         
  -1   6  10        206.09        220.52        13.69 o                         
  -2   6  10        177.45        156.28        20.81 o                         
   3   6  10         73.26         78.19         8.22 o                         
  -4   6  11         38.04         63.68        25.77 o                         
   1   7  10         83.12         77.21        13.62 o                         
   0   7  10         21.81         17.20         6.64 o                         
  -1   7  10         40.33         36.31         8.32 o                         
  -2   7  10          2.90         18.41        17.99 o                         
 -10   0  11         33.09         35.62        18.82 o                         
   9   0  10         10.00         24.79        33.25 o                         
   8   0  10        205.22        200.53        23.86 o                         
   7   0  10          2.86         17.30         7.75 o                         
   6   0  10       1365.06       1414.34        55.45 o                         
   5   0  10         42.31         42.31        13.08 o                         
  -4   0  11        364.42        357.42        20.51 o                         
   4   0  10        830.56        757.00        60.28 o                         
  -3   0  11        100.71         70.49         9.85 o                         
   3   0  11        198.34        184.81        30.25 o                         
  -2   0  11        692.82        686.76        30.73 o                         
   2   0  11        537.84        662.00        57.71 o                         
   1   0  11        143.59        140.81         9.85 o                         
   0   0  11        886.03        930.03        37.46 o                         
  -1   0  11        105.84        113.61        10.29 o                         
  -5   0  12         18.88         16.51         8.81 o                         
  -6   0  12        250.95        258.64        18.91 o                         
  -7   0  12         77.96         66.34        10.50 o                         
  -8   0  12        195.82        221.24        20.43 o                         
  -9   0  12         84.35         84.94        31.02 o                         
   9   1  10         24.59         33.99        24.50 o                         
   8   1  10        105.27        105.96        14.12 o                         
   7   1  10        419.39        428.49        17.63 o                         
   6   1  10         62.53         70.05         7.48 o                         
   5   1  10        122.06        126.73        12.85 o                         
   4   1  10        142.01        115.53        13.93 o                         
  -3   1  11       1023.77       1018.34        29.44 o                         
   3   1  11        739.40        655.43        57.94 o                         
   2   1  11        189.24        210.53        16.95 o                         
   1   1  11        657.20        700.94        23.90 o                         
   0   1  11        130.17        139.68         7.21 o                         
  -1   1  11        811.96        841.41        25.31 o                         
  -2   1  11         80.13         83.90        18.55 o                         
  -4   1  12        178.81        162.61        27.73 o                         
  -5   1  12        187.43        171.06        13.23 o                         
  -6   1  12         49.29         50.45         6.23 o                         
  -7   1  12        343.90        353.05        18.50 o                         
  -8   1  12         77.25         89.94        12.39 o                         
  -9   1  12         53.13         58.41        17.36 o                         
   9   2  10        103.98        116.81        38.47 o                         
   8   2  10        113.52        123.52        18.88 o                         
   7   2  10         84.19         88.66         8.58 o                         
   6   2  10        233.09        250.98        12.80 o                         
   5   2  10         86.90         64.74        10.07 o                         
   4   2  10        143.48        126.76        16.85 o                         
   2   2  11        898.53        879.98        49.28 o                         
   1   2  11         39.88         33.25         5.13 o                         
   0   2  11       1070.36       1062.72        27.72 o                         
  -1   2  11         29.39         31.08         4.55 o                         
  -2   2  11        636.28        686.72        40.09 o                         
   3   2  11         59.12         54.62         6.43 o                         
  -3   2  11        112.64        122.42        21.24 o                         
  -4   2  12        253.67        271.05        32.02 o                         
  -5   2  12         30.54         44.33         9.23 o                         
  -6   2  12        225.29        267.36        15.26 o                         
  -7   2  12         26.99         33.04         6.69 o                         
  -8   2  12        147.21        167.15        16.70 o                         
   8   3  10        103.64         60.64        16.29 o                         
   7   3  10        242.24        264.51        15.48 o                         
   6   3  10         24.14         17.90         6.20 o                         
   5   3  10         75.96         77.23        10.27 o                         
   4   3  10         70.84         61.92        12.87 o                         
  -4   3  11        138.18        136.59        11.48 o                         
   2   3  11         13.68          8.70         8.62 o                         
   1   3  11        428.01        440.38        20.62 o                         
   0   3  11        237.30        237.35        10.37 o                         
  -1   3  11        303.66        308.02        14.67 o                         
  -2   3  11         36.54         37.22        13.36 o                         
   3   3  11        622.37        637.67        19.49 o                         
  -3   3  11        485.01        356.17        39.58 o                         
  -4   3  12        266.03        268.28        36.71 o                         
  -5   3  12        167.78        169.68        16.49 o                         
  -6   3  12         22.39         15.71         7.55 o                         
  -7   3  12        222.08        236.08        15.43 o                         
  -8   3  12         17.48         17.01         9.67 o                         
   7   4  10         46.71         43.09         8.36 o                         
   6   4  10        284.56        283.01        15.83 o                         
   5   4  10         27.25         21.11         9.15 o                         
   4   4  10        262.13        267.82        33.35 o                         
   2   4  11        155.65        158.71        30.64 o                         
   1   4  11          6.29         12.76         8.28 o                         
   0   4  11         40.05         39.45         4.39 o                         
  -1   4  11         11.20         17.00         4.45 o                         
  -2   4  11        160.06        189.23        20.40 o                         
   3   4  11         34.03         35.08         4.98 o                         
  -3   4  11         72.49         59.08        20.05 o                         
  -4   4  12        167.45        207.79        24.21 o                         
  -5   4  12         24.10         14.01        10.06 o                         
  -6   4  12        170.74        173.47        13.83 o                         
   6   5  10         19.27         13.25         7.38 o                         
   5   5  10         78.20         60.03        11.62 o                         
   4   5  10         63.11        115.49        27.16 o                         
  -3   5  11        289.86        302.23        16.90 o                         
   2   5  11         67.29         87.03        25.29 o                         
   1   5  11        213.75        189.33        16.81 o                         
   0   5  11        226.54        236.31        12.11 o                         
  -1   5  11        292.28        291.80        15.84 o                         
  -2   5  11         41.47         36.56        13.92 o                         
   3   5  11         45.38         52.43         7.20 o                         
   4   5  11          0.16         -0.83         3.65 o                         
  -4   5  12         17.69         53.24        16.75 o                         
  -5   5  12         17.81         16.90        11.26 o                         
   4   6  10         30.00         37.54        25.79 o                         
  -3   6  11         18.69         25.72         5.19 o                         
   2   6  11        108.85        138.49        32.01 o                         
   1   6  11         20.82         11.36         9.03 o                         
   0   6  11         83.19         91.74        10.28 o                         
  -1   6  11         25.41         24.79         8.00 o                         
  -2   6  11        111.54         89.55        18.76 o                         
   3   6  11         40.37         35.61         7.75 o                         
   8   0  11        351.39        314.44        29.67 o                         
   7   0  11         61.32         58.35        10.66 o                         
   6   0  11        445.44        464.04        26.09 o                         
   5   0  11         51.25         15.96        13.90 o                         
  -4   0  12        241.05        197.28        17.07 o                         
   4   0  11        235.40        171.51        28.25 o                         
  -3   0  12         63.95         75.27        10.64 o                         
   2   0  12        538.71        506.69        50.51 o                         
  -2   0  12        396.68        445.80        23.60 o                         
   1   0  12        155.94        206.81        19.54 o                         
   0   0  12         24.13         28.75         6.16 o                         
  -1   0  12         79.34         96.03        10.92 o                         
   3   0  12         28.37         26.24         7.27 o                         
  -5   0  13        129.71        124.94        14.84 o                         
  -6   0  13        210.21        213.51        17.90 o                         
  -7   0  13         42.43         34.28         7.76 o                         
  -8   0  13        225.94        222.76        21.19 o                         
   8   1  11         93.77         63.34        13.26 o                         
   7   1  11        335.88        366.35        16.62 o                         
   6   1  11         29.35         29.53         6.59 o                         
   5   1  11        198.57        194.42        15.25 o                         
   4   1  11        279.80        230.57        22.79 o                         
  -3   1  12        695.40        698.00        22.88 o                         
   3   1  12        481.88        442.09        48.09 o                         
   2   1  12        104.84        141.05        19.48 o                         
   1   1  12       1124.21       1171.48        41.80 o                         
   0   1  12        511.56        497.13        17.47 o                         
  -1   1  12        744.84        780.48        24.40 o                         
  -2   1  12        143.64        149.94        23.45 o                         
  -5   1  13        250.04        194.99        14.78 o                         
  -6   1  13         65.51         64.58         7.21 o                         
  -7   1  13        126.46        151.52        12.27 o                         
  -8   1  13         21.05         32.42        10.72 o                         
   8   2  11         99.19        104.45        19.49 o                         
   7   2  11         56.64         40.35         8.27 o                         
   6   2  11        139.99        155.92        10.14 o                         
   5   2  11         54.69         54.73        10.85 o                         
   4   2  11        243.37        242.51        19.10 o                         
   3   2  12         39.22         29.76        21.43 o                         
   2   2  12        896.21        887.03        51.26 o                         
   1   2  12          7.56         14.89         7.45 o                         
   0   2  12        194.67        210.35        10.11 o                         
  -1   2  12         12.37         28.85         4.76 o                         
  -2   2  12        707.10        747.33        43.97 o                         
  -3   2  12         97.92        119.07        21.77 o                         
  -4   2  13        334.68        335.04        37.61 o                         
  -5   2  13         82.80         99.01        12.09 o                         
  -6   2  13        138.91        149.68        11.24 o                         
  -7   2  13         20.59         17.88         6.22 o                         
   7   3  11        177.94        182.59        13.35 o                         
   6   3  11         34.28         42.99         7.58 o                         
   5   3  11        192.89        212.27        15.77 o                         
   4   3  11        115.11        149.75        26.76 o                         
  -3   3  12        215.26        214.92        14.85 o                         
   2   3  12        125.90        117.49        18.97 o                         
   1   3  12        381.85        396.85        20.67 o                         
   0   3  12         91.64         84.78         6.43 o                         
  -1   3  12        186.86        173.87        11.01 o                         
  -2   3  12         55.65         72.98        14.83 o                         
   3   3  12        173.61        178.44        13.38 o                         
  -4   3  13         56.11         86.63        24.68 o                         
  -5   3  13        312.41        288.64        22.11 o                         
  -6   3  13          6.48          4.28         7.49 o                         
  -7   3  13        148.09        189.22        14.32 o                         
   7   4  11          5.63         23.59         7.14 o                         
   6   4  11        266.66        282.75        16.25 o                         
   5   4  11         29.08         15.40        10.92 o                         
   4   4  11        193.74        184.90        29.71 o                         
   2   4  12        273.82        245.44        38.26 o                         
   1   4  12         16.95         24.17         9.89 o                         
   0   4  12        133.02        131.66         9.10 o                         
  -1   4  12         14.22         11.51         6.32 o                         
  -2   4  12        387.98        402.92        31.39 o                         
  -3   4  12         52.24         42.54        21.73 o                         
   3   4  12         30.33         22.87         5.01 o                         
  -4   4  13        110.23         90.22        20.80 o                         
  -5   4  13         21.16         23.18        10.81 o                         
   5   5  11         28.36         31.06        12.55 o                         
   2   5  12         19.75         33.64        23.27 o                         
   1   5  12        220.23        214.41        16.41 o                         
   0   5  12         40.30         58.75         7.44 o                         
  -1   5  12        238.48        218.21        14.33 o                         
  -2   5  12         11.43         20.09        14.27 o                         
   3   5  12         14.44         33.88         5.70 o                         
  -3   5  12        233.93        200.66        34.15 o                         
   4   5  12          2.85         -2.06         4.79 o                         
   0   6  12        102.88         98.59        10.69 o                         
  -1   6  12          6.64         13.82        10.76 o                         
   8   0  12        209.14        218.46        25.72 o                         
   7   0  12         58.66         60.13        12.21 o                         
   6   0  12        451.17        461.01        27.10 o                         
   5   0  12         62.46         58.83        15.57 o                         
  -4   0  13        272.22        254.71        20.65 o                         
   4   0  12        260.55        249.08        35.00 o                         
  -3   0  13         17.89         27.20         7.22 o                         
   2   0  13        358.91        426.26        48.59 o                         
  -2   0  13        447.68        448.43        24.09 o                         
   1   0  13         76.97         76.06        12.76 o                         
   0   0  13        847.99        897.20        38.71 o                         
  -1   0  13         58.29         74.20        10.22 o                         
   3   0  13          2.00         20.17         7.56 o                         
  -5   0  14         95.18         97.79        13.22 o                         
  -6   0  14        104.14        122.70        12.83 o                         
  -7   0  14         47.69         62.44        10.56 o                         
   7   1  12        181.01        175.38        12.09 o                         
   6   1  12         28.61         38.88         7.08 o                         
   5   1  12        296.31        234.53        17.01 o                         
  -4   1  13         94.07         84.60         7.74 o                         
   4   1  12         39.46         48.61        15.29 o                         
  -3   1  13        505.01        477.85        18.16 o                         
   3   1  13        321.93        374.08        45.53 o                         
   2   1  13        177.89        168.50        23.33 o                         
   1   1  13        507.26        624.97        27.48 o                         
   0   1  13         60.15         70.23         6.92 o                         
  -1   1  13        559.67        619.08        21.22 o                         
  -2   1  13        138.10        176.16        27.47 o                         
  -5   1  14        108.48        102.99        10.34 o                         
  -6   1  14         41.51         48.15         7.67 o                         
  -7   1  14         54.75         91.80         9.75 o                         
   7   2  12         10.92         18.34         7.49 o                         
   6   2  12        176.24        158.29        11.09 o                         
   5   2  12        101.59         98.10        13.15 o                         
   4   2  12        360.69        332.08        29.21 o                         
  -3   2  13         30.89         30.39         4.75 o                         
   3   2  13         25.48         26.18        20.05 o                         
   2   2  13        424.88        406.31        33.00 o                         
   1   2  13         47.89         51.97         8.67 o                         
   0   2  13        433.48        435.66        18.47 o                         
  -1   2  13         54.44         54.11         6.89 o                         
  -2   2  13        292.74        280.89        25.28 o                         
  -4   2  14        226.79        244.65        31.34 o                         
  -5   2  14         34.40         24.55        10.02 o                         
  -6   2  14         71.68         80.82         9.60 o                         
   6   3  12         58.35          8.18         6.88 o                         
   5   3  12        271.69        270.62        22.36 o                         
   4   3  12         25.00         51.23        16.84 o                         
  -3   3  13        162.60        146.62        11.99 o                         
   3   3  13        167.64        205.55        37.70 o                         
   2   3  13        126.47        116.45        20.41 o                         
   1   3  13        170.59        191.74        17.67 o                         
   0   3  13         62.31         67.92         7.16 o                         
  -1   3  13        126.53        125.58         8.84 o                         
  -2   3  13        161.04        168.42        20.23 o                         
  -4   3  14        109.90        110.00        26.44 o                         
  -5   3  14        195.56        184.83        18.42 o                         
   5   4  12         18.50          6.72        11.39 o                         
   4   4  12        103.35        124.82        33.86 o                         
  -3   4  13         22.15         23.92         5.71 o                         
   3   4  13         18.92         26.70        25.93 o                         
   2   4  13         79.36         80.99        26.58 o                         
   1   4  13         30.49         28.06         9.72 o                         
   0   4  13        139.92        146.91        10.80 o                         
  -1   4  13         46.16         36.19        10.90 o                         
  -2   4  13         84.89         62.55        18.03 o                         
   2   5  13         71.77         72.59        29.97 o                         
   1   5  13        227.16        215.20        24.73 o                         
   0   5  13          5.91         14.73         6.11 o                         
  -1   5  13        198.56        172.99        17.44 o                         
  -2   5  13         39.77         55.46        15.08 o                         
  -3   5  13         49.92         73.59        25.22 o                         
   7   0  13        121.02        111.28        14.87 o                         
   6   0  13        165.43        155.23        15.85 o                         
   5   0  13         72.79         93.42        19.53 o                         
   4   0  13         28.03         38.92        24.00 o                         
  -4   0  14         43.21         39.24         7.96 o                         
  -3   0  14          0.89         -1.53         4.80 o                         
  -2   0  14         19.35         21.32         6.97 o                         
   2   0  14         62.28         85.38        31.18 o                         
   1   0  14         11.42         11.67         9.30 o                         
   0   0  14        168.47        163.06        19.08 o                         
  -1   0  14         24.38         22.81         8.92 o                         
   3   0  14          3.45          0.17         5.81 o                         
  -5   0  15         59.38         44.64        10.85 o                         
   6   1  13         41.24         25.24         6.99 o                         
   5   1  13        146.62        142.24        16.45 o                         
  -4   1  14          8.96          5.54         3.28 o                         
   4   1  13         57.56         34.86        15.54 o                         
  -3   1  14         85.98         98.45         9.11 o                         
   2   1  14         69.93        132.61        23.09 o                         
   1   1  14        213.22        247.15        16.86 o                         
   0   1  14         37.40         39.04         7.33 o                         
  -1   1  14        115.70        151.15        11.32 o                         
  -2   1  14         93.65         90.91        21.56 o                         
   3   1  14          4.10          5.05         4.88 o                         
  -5   1  15         86.80         89.30         9.77 o                         
   6   2  13        113.27        130.24        11.39 o                         
   5   2  13         23.80         26.23        12.57 o                         
   4   2  13        196.78        156.70        23.91 o                         
   3   2  14         24.02         17.36        26.11 o                         
  -3   2  14          0.80          1.51         3.28 o                         
   2   2  14         77.35         94.17        19.43 o                         
   1   2  14         23.84         26.97         8.18 o                         
   0   2  14         34.83         38.23         5.92 o                         
  -1   2  14         18.39         17.54         6.56 o                         
  -2   2  14         65.39         86.29        14.71 o                         
  -4   2  15         69.65         80.39        19.21 o                         
   5   3  13        194.63        211.03        26.56 o                         
   4   3  13         47.36         44.71        17.95 o                         
  -3   3  14        169.44        176.44        14.48 o                         
   3   3  14         83.83        139.46        35.27 o                         
   2   3  14         46.40         35.04        27.66 o                         
   1   3  14         43.40         35.86         8.61 o                         
   0   3  14         81.71         97.99         8.52 o                         
  -1   3  14         35.80         34.35         7.08 o                         
  -2   3  14         58.37         73.08        17.36 o                         
   4   4  13         43.28        100.01        32.91 o                         
  -3   4  14         27.28         26.43         7.13 o                         
   2   4  14         56.35         54.24        19.02 o                         
   1   4  14         12.70          0.33         6.55 o                         
   0   4  14         60.74         64.53         9.23 o                         
  -1   4  14         27.42         35.46         9.67 o                         
  -2   4  14         78.41         95.71        19.83 o                         
   5   0  14         35.69         25.21        22.94 o                         
  -4   0  15         23.95         22.09         7.13 o                         
   4   0  14          9.49         18.40        24.03 o                         
  -3   0  15         18.06         19.85         7.21 o                         
  -2   0  15          0.76          2.06         4.77 o                         
   2   0  15          7.89          0.71        25.96 o                         
   1   0  15          7.93         -5.89        11.02 o                         
   0   0  15         89.30         83.31        13.06 o                         
  -1   0  15          7.97         21.09        11.10 o                         
   3   0  15          6.80         -1.53         6.33 o                         
   5   1  14         60.36         40.71        17.30 o                         
  -4   1  15          7.80          5.31         3.26 o                         
   4   1  14         49.07         52.14        19.43 o                         
  -3   1  15         97.83        100.97         9.71 o                         
  -2   1  15          6.27         10.08         4.62 o                         
   2   1  15         37.82         50.26        19.97 o                         
   1   1  15         43.82         52.38         9.57 o                         
   0   1  15         68.70         62.79         9.43 o                         
  -1   1  15         19.60         23.67         8.50 o                         
   3   1  15          7.13         10.59         5.72 o                         
   5   2  14         13.52         27.52        14.48 o                         
   4   2  14         77.44         63.53        20.38 o                         
  -3   2  15         16.08         14.01         4.04 o                         
   3   2  15         60.69         63.79        29.11 o                         
  -2   2  15         33.35         27.62         5.46 o                         
   2   2  15         14.98         49.75        26.92 o                         
   1   2  15         24.43         23.45         8.90 o                         
   0   2  15         51.09         53.41         8.75 o                         
  -1   2  15          9.74          5.73         6.65 o                         
   4   3  14         14.86         49.88        20.57 o                         
  -3   3  15         63.53         67.61         8.83 o                         
   1   3  15        117.92         78.60        10.59 o                         
   0   3  15         46.47         55.70         8.23 o                         
  -1   3  15         53.90         67.50        11.19 o                         
  -2   3  15         59.34         94.73        37.51 o                         
   4   0  15          0.17         39.05        29.78 o                         
  -2   0  16          3.54          4.44         7.21 o                         
   1   0  16         74.78         70.98        17.09 o                         
   0   0  16          7.31          6.73         8.48 o                         
  -1   0  16         68.10         67.68        17.11 o                         
  -2   1  16         16.98         20.53         6.11 o                         
   0   1  16        130.15        169.13        13.61 o                         
  -1   1  16         27.39         26.89         9.44 o                         
                                                                                
